# Supplementary material for: On the Role of Histamine Receptors in the Regulation of Circadian Rhythms
Source: PLoS One. 2015 Dec 10;10(12):e0144694. doi: 10.1371/journal.pone.0144694 (PMC4675540; doi:10.1371/journal.pone.0144694)
Supplement: S1 File — Each subject in the study may have different subject number depending on statistical test. (XLSX) [file pone.0144694.s001.xlsx]

## Sheet: data description
The 'subject #' varies between the analyses and does not correspond to one particular animal across the whole set of analyses

## Sheet: fig.1A
ZT, hh:mm	distance moved, cm/min
01:43:00	125.57
01:44:00	114.25
01:45:00	90.6
01:46:00	62.53
01:47:00	0
01:48:00	102.18
01:49:00	93.27
01:50:00	103.22
01:51:00	26.47
01:52:00	54.06
01:53:00	70.71
01:54:00	91.39
01:55:00	68.31
01:56:00	75.23
01:57:00	77.49
01:58:00	49.81
01:59:00	4.61
02:00:00	70.34
02:01:00	79.22
02:02:00	0
02:03:00	2.07
02:04:00	7.33
02:05:00	43.46
02:06:00	64.47
02:07:00	75.92
02:08:00	96.35
02:09:00	76.08
02:10:00	39.61
02:11:00	0
02:12:00	0
02:13:00	0
02:14:00	0
02:15:00	0
02:16:00	0
02:17:00	0
02:18:00	0
02:19:00	0
02:20:00	0
02:21:00	0
02:22:00	21.19
02:23:00	41.64
02:24:00	52.54
02:25:00	69.08
02:26:00	8.55
02:27:00	0
02:28:00	0
02:29:00	0
02:30:00	0
02:31:00	0
02:32:00	0
02:33:00	0
02:34:00	0
02:35:00	0
02:36:00	0
02:37:00	0
02:38:00	0
02:39:00	0
02:40:00	0
02:41:00	0
02:42:00	0
02:43:00	0
02:44:00	0
02:45:00	0
02:46:00	0
02:47:00	0
02:48:00	0
02:49:00	0
02:50:00	0
02:51:00	0
02:52:00	0
02:53:00	0
02:54:00	0
02:55:00	0
02:56:00	0
02:57:00	0
02:58:00	0
02:59:00	0
03:00:00	0
03:01:00	0
03:02:00	0
03:03:00	0
03:04:00	0
03:05:00	0
03:06:00	143.93
03:07:00	111.96
03:08:00	119.87
03:09:00	101.77
03:10:00	56.84
03:11:00	63.55
03:12:00	55.02
03:13:00	125.47
03:14:00	58.64
03:15:00	69.3
03:16:00	67.62
03:17:00	86.96
03:18:00	49.47
03:19:00	106.82
03:20:00	11.41
03:21:00	0
03:22:00	13.66
03:23:00	34.44
03:24:00	24.49
03:25:00	0
03:26:00	0
03:27:00	0
03:28:00	0
03:29:00	0
03:30:00	0
03:31:00	0
03:32:00	0
03:33:00	0
03:34:00	0
03:35:00	0
03:36:00	0
03:37:00	0
03:38:00	0
03:39:00	0
03:40:00	0
03:41:00	0
03:42:00	0
03:43:00	0
03:44:00	0
03:45:00	0
03:46:00	0
03:47:00	0
03:48:00	0
03:49:00	0
03:50:00	19.35
03:51:00	0
03:52:00	11.49
03:53:00	79.75
03:54:00	50.61
03:55:00	37.8
03:56:00	0
03:57:00	0
03:58:00	0
03:59:00	0
04:00:00	0
04:01:00	0
04:02:00	0
04:03:00	0
04:04:00	0
04:05:00	0
04:06:00	0
04:07:00	0
04:08:00	0
04:09:00	0
04:10:00	0
04:11:00	0
04:12:00	0
04:13:00	0
04:14:00	0
04:15:00	0
04:16:00	0
04:17:00	0
04:18:00	0
04:19:00	0
04:20:00	0
04:21:00	0
04:22:00	0
04:23:00	0
04:24:00	0
04:25:00	0
04:26:00	0
04:27:00	0
04:28:00	0
04:29:00	0
04:30:00	0
04:31:00	0
04:32:00	0
04:33:00	0
04:34:00	0
04:35:00	0
04:36:00	0
04:37:00	0
04:38:00	0
04:39:00	0
04:40:00	0
04:41:00	2.89
04:42:00	5.54
04:43:00	50.04
04:44:00	40.5
04:45:00	138.68
04:46:00	51.12
04:47:00	2.06
04:48:00	43.49
04:49:00	0
04:50:00	4.24
04:51:00	0
04:52:00	0
04:53:00	0
04:54:00	0
04:55:00	0
04:56:00	0
04:57:00	0
04:58:00	0
04:59:00	0
05:00:00	0
05:01:00	0
05:02:00	0
05:03:00	0
05:04:00	0
05:05:00	0
05:06:00	0
05:07:00	0
05:08:00	0
05:09:00	0
05:10:00	0
05:11:00	0
05:12:00	0
05:13:00	0
05:14:00	0
05:15:00	0
05:16:00	0
05:17:00	0
05:18:00	0
05:19:00	0
05:20:00	0
05:21:00	0
05:22:00	0
05:23:00	0
05:24:00	0
05:25:00	0
05:26:00	0
05:27:00	0
05:28:00	0
05:29:00	0
05:30:00	0
05:31:00	0
05:32:00	0
05:33:00	0
05:34:00	0
05:35:00	15.76
05:36:00	0
05:37:00	4.54
05:38:00	0
05:39:00	0
05:40:00	0
05:41:00	0
05:42:00	0
05:43:00	0
05:44:00	0
05:45:00	10.43
05:46:00	9.86
05:47:00	10.91
05:48:00	43.47
05:49:00	88.38
05:50:00	0
05:51:00	0
05:52:00	0
05:53:00	0
05:54:00	0
05:55:00	0
05:56:00	0
05:57:00	0
05:58:00	12.37
05:59:00	12.66
06:00:00	15.82
06:01:00	81.8
06:02:00	27.14
06:03:00	24.52
06:04:00	83.04
06:05:00	22.7
06:06:00	7.24
06:07:00	75.97
06:08:00	13.46
06:09:00	0
06:10:00	0
06:11:00	0
06:12:00	0
06:13:00	0
06:14:00	0
06:15:00	0
06:16:00	0
06:17:00	0
06:18:00	0
06:19:00	0
06:20:00	0
06:21:00	0
06:22:00	0
06:23:00	0
06:24:00	0
06:25:00	0
06:26:00	0
06:27:00	0
06:28:00	0
06:29:00	0
06:30:00	0
06:31:00	0
06:32:00	0
06:33:00	0
06:34:00	0
06:35:00	0
06:36:00	0
06:37:00	0
06:38:00	0
06:39:00	0
06:40:00	0
06:41:00	0
06:42:00	0
06:43:00	0
06:44:00	0
06:45:00	0
06:46:00	0
06:47:00	0
06:48:00	0
06:49:00	0
06:50:00	0
06:51:00	0
06:52:00	0
06:53:00	0
06:54:00	0
06:55:00	0
06:56:00	0
06:57:00	0
06:58:00	0
06:59:00	0
07:00:00	0
07:01:00	0
07:02:00	5.54
07:03:00	0
07:04:00	41.54
07:05:00	9.95
07:06:00	0
07:07:00	0
07:08:00	0
07:09:00	0
07:10:00	0
07:11:00	0
07:12:00	0
07:13:00	0
07:14:00	0
07:15:00	0
07:16:00	0
07:17:00	0
07:18:00	0
07:19:00	0
07:20:00	0
07:21:00	0
07:22:00	0
07:23:00	0
07:24:00	0
07:25:00	0
07:26:00	0
07:27:00	0
07:28:00	0
07:29:00	0
07:30:00	0
07:31:00	0
07:32:00	0
07:33:00	0
07:34:00	0
07:35:00	0
07:36:00	0
07:37:00	0
07:38:00	0
07:39:00	0
07:40:00	0
07:41:00	5.38
07:42:00	0
07:43:00	99.97
07:44:00	13.22
07:45:00	71.88
07:46:00	50.81
07:47:00	6.39
07:48:00	36.68
07:49:00	0
07:50:00	0
07:51:00	0
07:52:00	0
07:53:00	0
07:54:00	0
07:55:00	0
07:56:00	0
07:57:00	0
07:58:00	0
07:59:00	0
08:00:00	0
08:01:00	0
08:02:00	0
08:03:00	0
08:04:00	0
08:05:00	0
08:06:00	0
08:07:00	0
08:08:00	0
08:09:00	0
08:10:00	0
08:11:00	0
08:12:00	0
08:13:00	0
08:14:00	25.56
08:15:00	0
08:16:00	0
08:17:00	0
08:18:00	0
08:19:00	0
08:20:00	0
08:21:00	0
08:22:00	0
08:23:00	0
08:24:00	0
08:25:00	0
08:26:00	4.29
08:27:00	0
08:28:00	0
08:29:00	0
08:30:00	0
08:31:00	0
08:32:00	0
08:33:00	0
08:34:00	0
08:35:00	0
08:36:00	0
08:37:00	0
08:38:00	0
08:39:00	0
08:40:00	0
08:41:00	0
08:42:00	0
08:43:00	0
08:44:00	0
08:45:00	0
08:46:00	0
08:47:00	0
08:48:00	0
08:49:00	0
08:50:00	0
08:51:00	0
08:52:00	0
08:53:00	0
08:54:00	0
08:55:00	0
08:56:00	0
08:57:00	0
08:58:00	0
08:59:00	0
09:00:00	0
09:01:00	0
09:02:00	0
09:03:00	0
09:04:00	0
09:05:00	0
09:06:00	0
09:07:00	0
09:08:00	0
09:09:00	0
09:10:00	0
09:11:00	0
09:12:00	0
09:13:00	0
09:14:00	0
09:15:00	0
09:16:00	0
09:17:00	2.01
09:18:00	0
09:19:00	62.88
09:20:00	81.95
09:21:00	99.64
09:22:00	82.08
09:23:00	32.87
09:24:00	0
09:25:00	0
09:26:00	0
09:27:00	0
09:28:00	2.26
09:29:00	0
09:30:00	0
09:31:00	0
09:32:00	0
09:33:00	0
09:34:00	0
09:35:00	0
09:36:00	0
09:37:00	0
09:38:00	0
09:39:00	0
09:40:00	0
09:41:00	0
09:42:00	0
09:43:00	0
09:44:00	0
09:45:00	0
09:46:00	23.48
09:47:00	0
09:48:00	0
09:49:00	0
09:50:00	0
09:51:00	0
09:52:00	0
09:53:00	0
09:54:00	0
09:55:00	0
09:56:00	0
09:57:00	0
09:58:00	0
09:59:00	0
10:00:00	0
10:01:00	0
10:02:00	0
10:03:00	0
10:04:00	0
10:05:00	0
10:06:00	0
10:07:00	0
10:08:00	0
10:09:00	0
10:10:00	0
10:11:00	0
10:12:00	2.2
10:13:00	0
10:14:00	11.16
10:15:00	122.36
10:16:00	20.32
10:17:00	0
10:18:00	0
10:19:00	0
10:20:00	75.64
10:21:00	2.14
10:22:00	0
10:23:00	0
10:24:00	0
10:25:00	0
10:26:00	0
10:27:00	0
10:28:00	0
10:29:00	0
10:30:00	0
10:31:00	0
10:32:00	0
10:33:00	0
10:34:00	0
10:35:00	0
10:36:00	0
10:37:00	0
10:38:00	0
10:39:00	0
10:40:00	0
10:41:00	0
10:42:00	0
10:43:00	0
10:44:00	0
10:45:00	0
10:46:00	0
10:47:00	0
10:48:00	0
10:49:00	0
10:50:00	0
10:51:00	0
10:52:00	0
10:53:00	0
10:54:00	0
10:55:00	0
10:56:00	0
10:57:00	0
10:58:00	0
10:59:00	2.14
11:00:00	11.63
11:01:00	106.7
11:02:00	90.52
11:03:00	26.09
11:04:00	36.13
11:05:00	0
11:06:00	0
11:07:00	0
11:08:00	0
11:09:00	0
11:10:00	0
11:11:00	0
11:12:00	0
11:13:00	0
11:14:00	0
11:15:00	0
11:16:00	2.29
11:17:00	0
11:18:00	0
11:19:00	0
11:20:00	0
11:21:00	0
11:22:00	0
11:23:00	2.15
11:24:00	0
11:25:00	0
11:26:00	2.04
11:27:00	0
11:28:00	0
11:29:00	0
11:30:00	0
11:31:00	0
11:32:00	0
11:33:00	0
11:34:00	0
11:35:00	0
11:36:00	27.32
11:37:00	2.2
11:38:00	2
11:39:00	0
11:40:00	0
11:41:00	0
11:42:00	0
11:43:00	0
11:44:00	0
11:45:00	0
11:46:00	0
11:47:00	0
11:48:00	0
11:49:00	0
11:50:00	0
11:51:00	0
11:52:00	0
11:53:00	0
11:54:00	2.32
11:55:00	105.11
11:56:00	0
11:57:00	0
11:58:00	0
11:59:00	78.96
12:00:00	163.65
12:01:00	103.49
12:02:00	85.25
12:03:00	54.31
12:04:00	64.14
12:05:00	71.8
12:06:00	67.04
12:07:00	101.61
12:08:00	0
12:09:00	136.48
12:10:00	47.59
12:11:00	77.31
12:12:00	58.96
12:13:00	132.83
12:14:00	55.61
12:15:00	10.74
12:16:00	101.41
12:17:00	133.27
12:18:00	80.79
12:19:00	19.41
12:20:00	38.66
12:21:00	74.4
12:22:00	85.56
12:23:00	70.33
12:24:00	19.01
12:25:00	39.82
12:26:00	64.37
12:27:00	123.59
12:28:00	33.63
12:29:00	74.41
12:30:00	66.61
12:31:00	49.29
12:32:00	108.01
12:33:00	26.12
12:34:00	0
12:35:00	2.03
12:36:00	2.13
12:37:00	0
12:38:00	2.18
12:39:00	2
12:40:00	110.2
12:41:00	112.32
12:42:00	53.33
12:43:00	73.69
12:44:00	43.58
12:45:00	45.98
12:46:00	68.17
12:47:00	37.57
12:48:00	54.05
12:49:00	14.47
12:50:00	28.06
12:51:00	89.3
12:52:00	18.65
12:53:00	45.12
12:54:00	65.36
12:55:00	49.17
12:56:00	48.57
12:57:00	83.08
12:58:00	103.01
12:59:00	48.99
13:00:00	88.3
13:01:00	109.66
13:02:00	6.11
13:03:00	0
13:04:00	0
13:05:00	0
13:06:00	0
13:07:00	0
13:08:00	0
13:09:00	0
13:10:00	0
13:11:00	0
13:12:00	0
13:13:00	0
13:14:00	0
13:15:00	0
13:16:00	0
13:17:00	2.19
13:18:00	2.32
13:19:00	4.43
13:20:00	0
13:21:00	0
13:22:00	0
13:23:00	0
13:24:00	0
13:25:00	0
13:26:00	0
13:27:00	0
13:28:00	0
13:29:00	0
13:30:00	0
13:31:00	0
13:32:00	0
13:33:00	0
13:34:00	0
13:35:00	0
13:36:00	0
13:37:00	0
13:38:00	0
13:39:00	0
13:40:00	2.32
13:41:00	2.04
13:42:00	0
13:43:00	93.49
13:44:00	105.46
13:45:00	4.63
13:46:00	2
13:47:00	2.03
13:48:00	71.02
13:49:00	62.3
13:50:00	42.44
13:51:00	12.71
13:52:00	42.01
13:53:00	62.7
13:54:00	54.92
13:55:00	104.65
13:56:00	76.27
13:57:00	116.72
13:58:00	37.64
13:59:00	62.2
14:00:00	146.41
14:01:00	60.81
14:02:00	33.28
14:03:00	38.35
14:04:00	65.84
14:05:00	4.5
14:06:00	0
14:07:00	2.15
14:08:00	23.86
14:09:00	4.5
14:10:00	26.79
14:11:00	131.63
14:12:00	30.74
14:13:00	104.47
14:14:00	20.7
14:15:00	54.86
14:16:00	9.7
14:17:00	112.72
14:18:00	0
14:19:00	6.64
14:20:00	77.79
14:21:00	14.59
14:22:00	23.49
14:23:00	64.23
14:24:00	100.37
14:25:00	3.26
14:26:00	2.2
14:27:00	0
14:28:00	0
14:29:00	0
14:30:00	0
14:31:00	0
14:32:00	0
14:33:00	0
14:34:00	0
14:35:00	0
14:36:00	0
14:37:00	2.12
14:38:00	2.09
14:39:00	3.27
14:40:00	36.66
14:41:00	0
14:42:00	0
14:43:00	0
14:44:00	0
14:45:00	0
14:46:00	0
14:47:00	0
14:48:00	0
14:49:00	58.06
14:50:00	4.3
14:51:00	80.83
14:52:00	15.17
14:53:00	87.48
14:54:00	21.55
14:55:00	25.67
14:56:00	11.03
14:57:00	58.29
14:58:00	55.69
14:59:00	49.02
15:00:00	84.85
15:01:00	74.73
15:02:00	26.41
15:03:00	16.28
15:04:00	9.22
15:05:00	90.92
15:06:00	90.66
15:07:00	82.88
15:08:00	61.08
15:09:00	130.43
15:10:00	139.22
15:11:00	63.07
15:12:00	97.83
15:13:00	0
15:14:00	2.02
15:15:00	0
15:16:00	0
15:17:00	0
15:18:00	0
15:19:00	0
15:20:00	0
15:21:00	0
15:22:00	4.37
15:23:00	0
15:24:00	0
15:25:00	0
15:26:00	0
15:27:00	0
15:28:00	0
15:29:00	0
15:30:00	0
15:31:00	0
15:32:00	0
15:33:00	0
15:34:00	0
15:35:00	0
15:36:00	0
15:37:00	0
15:38:00	0
15:39:00	0
15:40:00	0
15:41:00	0
15:42:00	0
15:43:00	20.41
15:44:00	66.13
15:45:00	22.77
15:46:00	2.07
15:47:00	2.14
15:48:00	0
15:49:00	0
15:50:00	0
15:51:00	0
15:52:00	0
15:53:00	0
15:54:00	0
15:55:00	0
15:56:00	0
15:57:00	0
15:58:00	0
15:59:00	0
16:00:00	0
16:01:00	0
16:02:00	0
16:03:00	0
16:04:00	0
16:05:00	24.8
16:06:00	96.14
16:07:00	82.61
16:08:00	43.95
16:09:00	46.5
16:10:00	62.9
16:11:00	74.04
16:12:00	75.66
16:13:00	10
16:14:00	90.51
16:15:00	34.92
16:16:00	137.72
16:17:00	118.61
16:18:00	31.99
16:19:00	90.84
16:20:00	35.96
16:21:00	17.99
16:22:00	67.15
16:23:00	60.53
16:24:00	102.59
16:25:00	107.61
16:26:00	84.63
16:27:00	105.89
16:28:00	92.91
16:29:00	10.07
16:30:00	35.56
16:31:00	55.55
16:32:00	63.29
16:33:00	47.21
16:34:00	0
16:35:00	0
16:36:00	0
16:37:00	0
16:38:00	0
16:39:00	0
16:40:00	0
16:41:00	0
16:42:00	0
16:43:00	0
16:44:00	0
16:45:00	6.53
16:46:00	0
16:47:00	0
16:48:00	0
16:49:00	0
16:50:00	0
16:51:00	0
16:52:00	0
16:53:00	0
16:54:00	2.01
16:55:00	2.08
16:56:00	72.06
16:57:00	70.39
16:58:00	14.84
16:59:00	33.68
17:00:00	0
17:01:00	5.34
17:02:00	36.64
17:03:00	9.58
17:04:00	0
17:05:00	0
17:06:00	0
17:07:00	0
17:08:00	0
17:09:00	0
17:10:00	0
17:11:00	0
17:12:00	0
17:13:00	0
17:14:00	0
17:15:00	0
17:16:00	0
17:17:00	0
17:18:00	0
17:19:00	0
17:20:00	0
17:21:00	0
17:22:00	0
17:23:00	0
17:24:00	0
17:25:00	0
17:26:00	0
17:27:00	0
17:28:00	0
17:29:00	0
17:30:00	28.65
17:31:00	0
17:32:00	61.11
17:33:00	121
17:34:00	25.83
17:35:00	0
17:36:00	0
17:37:00	0
17:38:00	0
17:39:00	79.29
17:40:00	124.25
17:41:00	73.3
17:42:00	34.85
17:43:00	42.72
17:44:00	33.01
17:45:00	30.04
17:46:00	31.47
17:47:00	2.22
17:48:00	82.14
17:49:00	112.55
17:50:00	138.91
17:51:00	6.72
17:52:00	36.64
17:53:00	84.64
17:54:00	123.15
17:55:00	52.15
17:56:00	44.14
17:57:00	120.52
17:58:00	90.13
17:59:00	57.77
18:00:00	7.34
18:01:00	79.82
18:02:00	73.31
18:03:00	20.32
18:04:00	36.14
18:05:00	45.96
18:06:00	32.24
18:07:00	0
18:08:00	0
18:09:00	0
18:10:00	6.92
18:11:00	0
18:12:00	2.07
18:13:00	0
18:14:00	0
18:15:00	4.75
18:16:00	10.06
18:17:00	0
18:18:00	0
18:19:00	0
18:20:00	0
18:21:00	0
18:22:00	0
18:23:00	0
18:24:00	0
18:25:00	0
18:26:00	0
18:27:00	0
18:28:00	0
18:29:00	0
18:30:00	0
18:31:00	0
18:32:00	0
18:33:00	0
18:34:00	0
18:35:00	0
18:36:00	0
18:37:00	0
18:38:00	0
18:39:00	0
18:40:00	2.04
18:41:00	0
18:42:00	0
18:43:00	0
18:44:00	17.39
18:45:00	53.81
18:46:00	50.78
18:47:00	26.73
18:48:00	0
18:49:00	0
18:50:00	0
18:51:00	0
18:52:00	0
18:53:00	0
18:54:00	0
18:55:00	0
18:56:00	0
18:57:00	0
18:58:00	0
18:59:00	0
19:00:00	0
19:01:00	0
19:02:00	0
19:03:00	0
19:04:00	0
19:05:00	0
19:06:00	0
19:07:00	0
19:08:00	0
19:09:00	0
19:10:00	0
19:11:00	0
19:12:00	0
19:13:00	0
19:14:00	0
19:15:00	0
19:16:00	41.72
19:17:00	34.39
19:18:00	0
19:19:00	0
19:20:00	0
19:21:00	0
19:22:00	0
19:23:00	0
19:24:00	0
19:25:00	0
19:26:00	0
19:27:00	0
19:28:00	0
19:29:00	0
19:30:00	84.48
19:31:00	0
19:32:00	0
19:33:00	0
19:34:00	0
19:35:00	0
19:36:00	0
19:37:00	0
19:38:00	0
19:39:00	2.13
19:40:00	4.44
19:41:00	0
19:42:00	0
19:43:00	0
19:44:00	0
19:45:00	0
19:46:00	0
19:47:00	43.58
19:48:00	131.16
19:49:00	65.21
19:50:00	5.78
19:51:00	76.09
19:52:00	102.06
19:53:00	0
19:54:00	4.35
19:55:00	99.12
19:56:00	104.07
19:57:00	79.77
19:58:00	52.42
19:59:00	31.05
20:00:00	48.97
20:01:00	74.05
20:02:00	53.1
20:03:00	0
20:04:00	75.06
20:05:00	0
20:06:00	2.34
20:07:00	0
20:08:00	0
20:09:00	2.24
20:10:00	47.99
20:11:00	0
20:12:00	0
20:13:00	0
20:14:00	0
20:15:00	0
20:16:00	10.69
20:17:00	26.82
20:18:00	32.65
20:19:00	16.24
20:20:00	0
20:21:00	0
20:22:00	0
20:23:00	0
20:24:00	0
20:25:00	0
20:26:00	0
20:27:00	0
20:28:00	0
20:29:00	0
20:30:00	0
20:31:00	0
20:32:00	0
20:33:00	0
20:34:00	0
20:35:00	0
20:36:00	0
20:37:00	0
20:38:00	0
20:39:00	0
20:40:00	0
20:41:00	0
20:42:00	0
20:43:00	0
20:44:00	0
20:45:00	0
20:46:00	0
20:47:00	0
20:48:00	0
20:49:00	0
20:50:00	0
20:51:00	0
20:52:00	0
20:53:00	0
20:54:00	23.23
20:55:00	121.51
20:56:00	42.24
20:57:00	64.06
20:58:00	2.12
20:59:00	2.19
21:00:00	11.11
21:01:00	132.39
21:02:00	80.69
21:03:00	50.65
21:04:00	55.47
21:05:00	30.6
21:06:00	0
21:07:00	0
21:08:00	0
21:09:00	0
21:10:00	4.33
21:11:00	49.56
21:12:00	42.55
21:13:00	0
21:14:00	0
21:15:00	0
21:16:00	0
21:17:00	0
21:18:00	0
21:19:00	0
21:20:00	0
21:21:00	0
21:22:00	0
21:23:00	0
21:24:00	0
21:25:00	0
21:26:00	0
21:27:00	0
21:28:00	0
21:29:00	0
21:30:00	0
21:31:00	0
21:32:00	0
21:33:00	0
21:34:00	2.01
21:35:00	0
21:36:00	0
21:37:00	0
21:38:00	0
21:39:00	0
21:40:00	0
21:41:00	0
21:42:00	0
21:43:00	0
21:44:00	0
21:45:00	115.21
21:46:00	0
21:47:00	0
21:48:00	0
21:49:00	39.15
21:50:00	110.79
21:51:00	9.57
21:52:00	2.11
21:53:00	0
21:54:00	88.94
21:55:00	70.93
21:56:00	49.8
21:57:00	31.89
21:58:00	0
21:59:00	0
22:00:00	2.04
22:01:00	0
22:02:00	2.1
22:03:00	0
22:04:00	0
22:05:00	0
22:06:00	0
22:07:00	0
22:08:00	0
22:09:00	0
22:10:00	0
22:11:00	0
22:12:00	0
22:13:00	0
22:14:00	0
22:15:00	0
22:16:00	0
22:17:00	0
22:18:00	0
22:19:00	0
22:20:00	0
22:21:00	0
22:22:00	0
22:23:00	0
22:24:00	0
22:25:00	0
22:26:00	0
22:27:00	2.12
22:28:00	33.62
22:29:00	99.56
22:30:00	42.53
22:31:00	2.89
22:32:00	111.66
22:33:00	54.41
22:34:00	4.73
22:35:00	109.03
22:36:00	26.12
22:37:00	0
22:38:00	0
22:39:00	0
22:40:00	0
22:41:00	0
22:42:00	0
22:43:00	0
22:44:00	0
22:45:00	0
22:46:00	0
22:47:00	0
22:48:00	0
22:49:00	0
22:50:00	0
22:51:00	0
22:52:00	0
22:53:00	0
22:54:00	0
22:55:00	2.05
22:56:00	0
22:57:00	0
22:58:00	0
22:59:00	0
23:00:00	0
23:01:00	95
23:02:00	80.24
23:03:00	0
23:04:00	0
23:05:00	0
23:06:00	18
23:07:00	109.13
23:08:00	78.68
23:09:00	20.46
23:10:00	44.29
23:11:00	40.53
23:12:00	26.31
23:13:00	72.09
23:14:00	81.72
23:15:00	24.73
23:16:00	33.83
23:17:00	74.94
23:18:00	66.85
23:19:00	61.74
23:20:00	61.26
23:21:00	34.93
23:22:00	33.61
23:23:00	39.15
23:24:00	8.99
23:25:00	9.22
23:26:00	20.02
23:27:00	49.38
23:28:00	36.93
23:29:00	71.47
23:30:00	117.89
23:31:00	38.39
23:32:00	0
23:33:00	0
23:34:00	0
23:35:00	0
23:36:00	0
23:37:00	0
23:38:00	0
23:39:00	0
23:40:00	0
23:41:00	0
23:42:00	0
23:43:00	0
23:44:00	0
23:45:00	0
23:46:00	0
23:47:00	0
23:48:00	0
23:49:00	0
23:50:00	0
23:51:00	0
23:52:00	0
23:53:00	0
23:54:00	0
23:55:00	0
23:56:00	0
23:57:00	0
23:58:00	0
23:59:00	0
1900-01-01	0
1900-01-01 00:01:00	0
1900-01-01 00:02:00	0
1900-01-01 00:03:00	0
1900-01-01 00:04:00	0
1900-01-01 00:05:00	0
1900-01-01 00:06:00	0
1900-01-01 00:07:00	0
1900-01-01 00:08:00	0
1900-01-01 00:09:00	0
1900-01-01 00:10:00	0
1900-01-01 00:11:00	0
1900-01-01 00:12:00	0
1900-01-01 00:13:00	0
1900-01-01 00:14:00	0
1900-01-01 00:15:00	0
1900-01-01 00:16:00	0
1900-01-01 00:17:00	0
1900-01-01 00:18:00	0
1900-01-01 00:19:00	0
1900-01-01 00:20:00	0
1900-01-01 00:21:00	0
1900-01-01 00:22:00	0
1900-01-01 00:23:00	0
1900-01-01 00:24:00	0
1900-01-01 00:25:00	0
1900-01-01 00:26:00	0
1900-01-01 00:27:00	0
1900-01-01 00:28:00	0
1900-01-01 00:29:00	0
1900-01-01 00:30:00	0
1900-01-01 00:31:00	0
1900-01-01 00:32:00	0
1900-01-01 00:33:00	0
1900-01-01 00:34:00	0
1900-01-01 00:35:00	0
1900-01-01 00:36:00	0
1900-01-01 00:37:00	0
1900-01-01 00:38:00	0
1900-01-01 00:39:00	0
1900-01-01 00:40:00	0
1900-01-01 00:41:00	0
1900-01-01 00:42:00	0
1900-01-01 00:43:00	0
1900-01-01 00:44:00	0
1900-01-01 00:45:00	0
1900-01-01 00:46:00	0
1900-01-01 00:47:00	0
1900-01-01 00:48:00	0
1900-01-01 00:49:00	0
1900-01-01 00:50:00	0
1900-01-01 00:51:00	0
1900-01-01 00:52:00	0
1900-01-01 00:53:00	0
1900-01-01 00:54:00	0
1900-01-01 00:55:00	0
1900-01-01 00:56:00	0
1900-01-01 00:57:00	0
1900-01-01 00:58:00	0
1900-01-01 00:59:00	0
1900-01-01 01:00:00	0
1900-01-01 01:01:00	41.98
1900-01-01 01:02:00	0
1900-01-01 01:03:00	0
1900-01-01 01:04:00	0
1900-01-01 01:05:00	0
1900-01-01 01:06:00	2.16
1900-01-01 01:07:00	0
1900-01-01 01:08:00	0
1900-01-01 01:09:00	128.42
1900-01-01 01:10:00	20.35
1900-01-01 01:11:00	0
1900-01-01 01:12:00	43.35
1900-01-01 01:13:00	0
1900-01-01 01:14:00	0
1900-01-01 01:15:00	0
1900-01-01 01:16:00	0
1900-01-01 01:17:00	0
1900-01-01 01:18:00	0
1900-01-01 01:19:00	0
1900-01-01 01:20:00	0
1900-01-01 01:21:00	0
1900-01-01 01:22:00	0
1900-01-01 01:23:00	0
1900-01-01 01:24:00	0
1900-01-01 01:25:00	0
1900-01-01 01:26:00	0
1900-01-01 01:27:00	0
1900-01-01 01:28:00	0
1900-01-01 01:29:00	0
1900-01-01 01:30:00	0
1900-01-01 01:31:00	0
1900-01-01 01:32:00	0
1900-01-01 01:33:00	0
1900-01-01 01:34:00	0
1900-01-01 01:35:00	0
1900-01-01 01:36:00	0
1900-01-01 01:37:00	0
1900-01-01 01:38:00	0
1900-01-01 01:39:00	0
1900-01-01 01:40:00	0
1900-01-01 01:41:00	0
1900-01-01 01:42:00	0
1900-01-01 01:43:00	0
1900-01-01 01:44:00	0
1900-01-01 01:45:00	0
1900-01-01 01:46:00	0
1900-01-01 01:47:00	0
1900-01-01 01:48:00	0
1900-01-01 01:49:00	0
1900-01-01 01:50:00	0
1900-01-01 01:51:00	0
1900-01-01 01:52:00	0
1900-01-01 01:53:00	0
1900-01-01 01:54:00	0
1900-01-01 01:55:00	0
1900-01-01 01:56:00	0
1900-01-01 01:57:00	0
1900-01-01 01:58:00	0
1900-01-01 01:59:00	0
1900-01-01 02:00:00	0
1900-01-01 02:01:00	0
1900-01-01 02:02:00	0
1900-01-01 02:03:00	80.27
1900-01-01 02:04:00	61.56
1900-01-01 02:05:00	92.43
1900-01-01 02:06:00	4.17
1900-01-01 02:07:00	0
1900-01-01 02:08:00	33.14
1900-01-01 02:09:00	92.26
1900-01-01 02:10:00	32.26
1900-01-01 02:11:00	23.63
1900-01-01 02:12:00	54.34
1900-01-01 02:13:00	82.85
1900-01-01 02:14:00	2
1900-01-01 02:15:00	0
1900-01-01 02:16:00	0
1900-01-01 02:17:00	0
1900-01-01 02:18:00	0
1900-01-01 02:19:00	0
1900-01-01 02:20:00	2.1
1900-01-01 02:21:00	0
1900-01-01 02:22:00	0
1900-01-01 02:23:00	0
1900-01-01 02:24:00	0
1900-01-01 02:25:00	0
1900-01-01 02:26:00	0
1900-01-01 02:27:00	0
1900-01-01 02:28:00	0
1900-01-01 02:29:00	0
1900-01-01 02:30:00	0
1900-01-01 02:31:00	0
1900-01-01 02:32:00	0
1900-01-01 02:33:00	0
1900-01-01 02:34:00	0
1900-01-01 02:35:00	0
1900-01-01 02:36:00	0
1900-01-01 02:37:00	0
1900-01-01 02:38:00	0
1900-01-01 02:39:00	0
1900-01-01 02:40:00	0
1900-01-01 02:41:00	0
1900-01-01 02:42:00	0
1900-01-01 02:43:00	0
1900-01-01 02:44:00	0
1900-01-01 02:45:00	0
1900-01-01 02:46:00	0
1900-01-01 02:47:00	0
1900-01-01 02:48:00	0
1900-01-01 02:49:00	0
1900-01-01 02:50:00	0
1900-01-01 02:51:00	0
1900-01-01 02:52:00	0
1900-01-01 02:53:00	0
1900-01-01 02:54:00	0
1900-01-01 02:55:00	0
1900-01-01 02:56:00	0
1900-01-01 02:57:00	0
1900-01-01 02:58:00	0
1900-01-01 02:59:00	0
1900-01-01 03:00:00	0
1900-01-01 03:01:00	0
1900-01-01 03:02:00	0
1900-01-01 03:03:00	0
1900-01-01 03:04:00	0
1900-01-01 03:05:00	0
1900-01-01 03:06:00	0
1900-01-01 03:07:00	0
1900-01-01 03:08:00	0
1900-01-01 03:09:00	0
1900-01-01 03:10:00	0
1900-01-01 03:11:00	0
1900-01-01 03:12:00	0
1900-01-01 03:13:00	0
1900-01-01 03:14:00	0
1900-01-01 03:15:00	0
1900-01-01 03:16:00	0
1900-01-01 03:17:00	0
1900-01-01 03:18:00	0
1900-01-01 03:19:00	0
1900-01-01 03:20:00	0
1900-01-01 03:21:00	0
1900-01-01 03:22:00	0
1900-01-01 03:23:00	0
1900-01-01 03:24:00	0
1900-01-01 03:25:00	0
1900-01-01 03:26:00	0
1900-01-01 03:27:00	0
1900-01-01 03:28:00	0
1900-01-01 03:29:00	0
1900-01-01 03:30:00	0
1900-01-01 03:31:00	0
1900-01-01 03:32:00	0
1900-01-01 03:33:00	0
1900-01-01 03:34:00	0
1900-01-01 03:35:00	0
1900-01-01 03:36:00	0
1900-01-01 03:37:00	0
1900-01-01 03:38:00	0
1900-01-01 03:39:00	0
1900-01-01 03:40:00	0
1900-01-01 03:41:00	0
1900-01-01 03:42:00	0
1900-01-01 03:43:00	0
1900-01-01 03:44:00	0
1900-01-01 03:45:00	0
1900-01-01 03:46:00	0
1900-01-01 03:47:00	0
1900-01-01 03:48:00	0
1900-01-01 03:49:00	0
1900-01-01 03:50:00	0
1900-01-01 03:51:00	0
1900-01-01 03:52:00	0
1900-01-01 03:53:00	0
1900-01-01 03:54:00	0
1900-01-01 03:55:00	0
1900-01-01 03:56:00	0
1900-01-01 03:57:00	0
1900-01-01 03:58:00	0
1900-01-01 03:59:00	0
1900-01-01 04:00:00	0
1900-01-01 04:01:00	0
1900-01-01 04:02:00	0
1900-01-01 04:03:00	0
1900-01-01 04:04:00	0
1900-01-01 04:05:00	0
1900-01-01 04:06:00	0
1900-01-01 04:07:00	0
1900-01-01 04:08:00	0
1900-01-01 04:09:00	32.96
1900-01-01 04:10:00	15.03
1900-01-01 04:11:00	0
1900-01-01 04:12:00	0
1900-01-01 04:13:00	0
1900-01-01 04:14:00	0
1900-01-01 04:15:00	0
1900-01-01 04:16:00	0
1900-01-01 04:17:00	21.82
1900-01-01 04:18:00	78.2
1900-01-01 04:19:00	8.51
1900-01-01 04:20:00	98.93
1900-01-01 04:21:00	65.31
1900-01-01 04:22:00	2.07
1900-01-01 04:23:00	55.24
1900-01-01 04:24:00	46.89
1900-01-01 04:25:00	0
1900-01-01 04:26:00	0
1900-01-01 04:27:00	0
1900-01-01 04:28:00	0
1900-01-01 04:29:00	0
1900-01-01 04:30:00	0
1900-01-01 04:31:00	0
1900-01-01 04:32:00	0
1900-01-01 04:33:00	0
1900-01-01 04:34:00	0
1900-01-01 04:35:00	0
1900-01-01 04:36:00	0
1900-01-01 04:37:00	0
1900-01-01 04:38:00	0
1900-01-01 04:39:00	0
1900-01-01 04:40:00	0
1900-01-01 04:41:00	0
1900-01-01 04:42:00	0
1900-01-01 04:43:00	0
1900-01-01 04:44:00	0
1900-01-01 04:45:00	0
1900-01-01 04:46:00	0
1900-01-01 04:47:00	0
1900-01-01 04:48:00	0
1900-01-01 04:49:00	0
1900-01-01 04:50:00	0
1900-01-01 04:51:00	0
1900-01-01 04:52:00	0
1900-01-01 04:53:00	0
1900-01-01 04:54:00	0
1900-01-01 04:55:00	0
1900-01-01 04:56:00	0
1900-01-01 04:57:00	0
1900-01-01 04:58:00	0
1900-01-01 04:59:00	0
1900-01-01 05:00:00	0
1900-01-01 05:01:00	0
1900-01-01 05:02:00	0
1900-01-01 05:03:00	0
1900-01-01 05:04:00	0
1900-01-01 05:05:00	0
1900-01-01 05:06:00	0
1900-01-01 05:07:00	0
1900-01-01 05:08:00	0
1900-01-01 05:09:00	0
1900-01-01 05:10:00	0
1900-01-01 05:11:00	0
1900-01-01 05:12:00	0
1900-01-01 05:13:00	0
1900-01-01 05:14:00	0
1900-01-01 05:15:00	0
1900-01-01 05:16:00	0
1900-01-01 05:17:00	0
1900-01-01 05:18:00	0
1900-01-01 05:19:00	0
1900-01-01 05:20:00	0
1900-01-01 05:21:00	0
1900-01-01 05:22:00	0
1900-01-01 05:23:00	0
1900-01-01 05:24:00	0
1900-01-01 05:25:00	0
1900-01-01 05:26:00	0
1900-01-01 05:27:00	0
1900-01-01 05:28:00	0
1900-01-01 05:29:00	0
1900-01-01 05:30:00	0
1900-01-01 05:31:00	0
1900-01-01 05:32:00	0
1900-01-01 05:33:00	0
1900-01-01 05:34:00	0
1900-01-01 05:35:00	0
1900-01-01 05:36:00	0
1900-01-01 05:37:00	0
1900-01-01 05:38:00	0
1900-01-01 05:39:00	0
1900-01-01 05:40:00	0
1900-01-01 05:41:00	0
1900-01-01 05:42:00	0
1900-01-01 05:43:00	0
1900-01-01 05:44:00	0
1900-01-01 05:45:00	0
1900-01-01 05:46:00	0
1900-01-01 05:47:00	0
1900-01-01 05:48:00	0
1900-01-01 05:49:00	0
1900-01-01 05:50:00	0
1900-01-01 05:51:00	0
1900-01-01 05:52:00	0
1900-01-01 05:53:00	0
1900-01-01 05:54:00	0
1900-01-01 05:55:00	0
1900-01-01 05:56:00	0
1900-01-01 05:57:00	0
1900-01-01 05:58:00	0
1900-01-01 05:59:00	0
1900-01-01 06:00:00	0
1900-01-01 06:01:00	0
1900-01-01 06:02:00	0
1900-01-01 06:03:00	0
1900-01-01 06:04:00	0
1900-01-01 06:05:00	0
1900-01-01 06:06:00	68.46
1900-01-01 06:07:00	0
1900-01-01 06:08:00	0
1900-01-01 06:09:00	0
1900-01-01 06:10:00	0
1900-01-01 06:11:00	0
1900-01-01 06:12:00	0
1900-01-01 06:13:00	0
1900-01-01 06:14:00	0
1900-01-01 06:15:00	0
1900-01-01 06:16:00	18.68
1900-01-01 06:17:00	59.74
1900-01-01 06:18:00	50.46
1900-01-01 06:19:00	56.11
1900-01-01 06:20:00	7.04
1900-01-01 06:21:00	24.3
1900-01-01 06:22:00	99.27
1900-01-01 06:23:00	2
1900-01-01 06:24:00	0
1900-01-01 06:25:00	0
1900-01-01 06:26:00	0
1900-01-01 06:27:00	0
1900-01-01 06:28:00	0
1900-01-01 06:29:00	0
1900-01-01 06:30:00	0
1900-01-01 06:31:00	0
1900-01-01 06:32:00	0
1900-01-01 06:33:00	0
1900-01-01 06:34:00	0
1900-01-01 06:35:00	0
1900-01-01 06:36:00	0
1900-01-01 06:37:00	0
1900-01-01 06:38:00	0
1900-01-01 06:39:00	0
1900-01-01 06:40:00	0
1900-01-01 06:41:00	0
1900-01-01 06:42:00	0
1900-01-01 06:43:00	0
1900-01-01 06:44:00	0
1900-01-01 06:45:00	0
1900-01-01 06:46:00	0
1900-01-01 06:47:00	0
1900-01-01 06:48:00	0
1900-01-01 06:49:00	0
1900-01-01 06:50:00	0
1900-01-01 06:51:00	0
1900-01-01 06:52:00	0
1900-01-01 06:53:00	0
1900-01-01 06:54:00	0
1900-01-01 06:55:00	0
1900-01-01 06:56:00	0
1900-01-01 06:57:00	0
1900-01-01 06:58:00	0
1900-01-01 06:59:00	0
1900-01-01 07:00:00	0
1900-01-01 07:01:00	0
1900-01-01 07:02:00	0
1900-01-01 07:03:00	0
1900-01-01 07:04:00	0
1900-01-01 07:05:00	0
1900-01-01 07:06:00	0
1900-01-01 07:07:00	0
1900-01-01 07:08:00	4.65
1900-01-01 07:09:00	0
1900-01-01 07:10:00	0
1900-01-01 07:11:00	0
1900-01-01 07:12:00	0
1900-01-01 07:13:00	0
1900-01-01 07:14:00	0
1900-01-01 07:15:00	0
1900-01-01 07:16:00	0
1900-01-01 07:17:00	0
1900-01-01 07:18:00	0
1900-01-01 07:19:00	0
1900-01-01 07:20:00	0
1900-01-01 07:21:00	0
1900-01-01 07:22:00	0
1900-01-01 07:23:00	0
1900-01-01 07:24:00	0
1900-01-01 07:25:00	0
1900-01-01 07:26:00	0
1900-01-01 07:27:00	0
1900-01-01 07:28:00	0
1900-01-01 07:29:00	0
1900-01-01 07:30:00	0
1900-01-01 07:31:00	0
1900-01-01 07:32:00	0
1900-01-01 07:33:00	0
1900-01-01 07:34:00	0
1900-01-01 07:35:00	0
1900-01-01 07:36:00	0
1900-01-01 07:37:00	0
1900-01-01 07:38:00	0
1900-01-01 07:39:00	0
1900-01-01 07:40:00	0
1900-01-01 07:41:00	0
1900-01-01 07:42:00	0
1900-01-01 07:43:00	0
1900-01-01 07:44:00	0
1900-01-01 07:45:00	0
1900-01-01 07:46:00	0
1900-01-01 07:47:00	0
1900-01-01 07:48:00	0
1900-01-01 07:49:00	0
1900-01-01 07:50:00	0
1900-01-01 07:51:00	0
1900-01-01 07:52:00	0
1900-01-01 07:53:00	0
1900-01-01 07:54:00	0
1900-01-01 07:55:00	0
1900-01-01 07:56:00	0
1900-01-01 07:57:00	0
1900-01-01 07:58:00	0
1900-01-01 07:59:00	61.88
1900-01-01 08:00:00	71.14
1900-01-01 08:01:00	2.15
1900-01-01 08:02:00	0
1900-01-01 08:03:00	0
1900-01-01 08:04:00	0
1900-01-01 08:05:00	0
1900-01-01 08:06:00	0
1900-01-01 08:07:00	0
1900-01-01 08:08:00	37.68
1900-01-01 08:09:00	113.91
1900-01-01 08:10:00	44.17
1900-01-01 08:11:00	0
1900-01-01 08:12:00	75.53
1900-01-01 08:13:00	78.48
1900-01-01 08:14:00	51.26
1900-01-01 08:15:00	74.26
1900-01-01 08:16:00	5.1
1900-01-01 08:17:00	14.26
1900-01-01 08:18:00	6.98
1900-01-01 08:19:00	70.25
1900-01-01 08:20:00	84.72
1900-01-01 08:21:00	42.64
1900-01-01 08:22:00	2.4
1900-01-01 08:23:00	0
1900-01-01 08:24:00	0
1900-01-01 08:25:00	0
1900-01-01 08:26:00	0
1900-01-01 08:27:00	0
1900-01-01 08:28:00	0
1900-01-01 08:29:00	0
1900-01-01 08:30:00	0
1900-01-01 08:31:00	0
1900-01-01 08:32:00	0
1900-01-01 08:33:00	0
1900-01-01 08:34:00	0
1900-01-01 08:35:00	0
1900-01-01 08:36:00	0
1900-01-01 08:37:00	0
1900-01-01 08:38:00	0
1900-01-01 08:39:00	0
1900-01-01 08:40:00	0
1900-01-01 08:41:00	0
1900-01-01 08:42:00	0
1900-01-01 08:43:00	0
1900-01-01 08:44:00	0
1900-01-01 08:45:00	0
1900-01-01 08:46:00	0
1900-01-01 08:47:00	0
1900-01-01 08:48:00	0
1900-01-01 08:49:00	0
1900-01-01 08:50:00	0
1900-01-01 08:51:00	0
1900-01-01 08:52:00	0
1900-01-01 08:53:00	0
1900-01-01 08:54:00	0
1900-01-01 08:55:00	0
1900-01-01 08:56:00	0
1900-01-01 08:57:00	0
1900-01-01 08:58:00	0
1900-01-01 08:59:00	0
1900-01-01 09:00:00	0
1900-01-01 09:01:00	0
1900-01-01 09:02:00	0
1900-01-01 09:03:00	0
1900-01-01 09:04:00	0
1900-01-01 09:05:00	0
1900-01-01 09:06:00	0
1900-01-01 09:07:00	0
1900-01-01 09:08:00	0
1900-01-01 09:09:00	0
1900-01-01 09:10:00	0
1900-01-01 09:11:00	0
1900-01-01 09:12:00	0
1900-01-01 09:13:00	0
1900-01-01 09:14:00	0
1900-01-01 09:15:00	0
1900-01-01 09:16:00	0
1900-01-01 09:17:00	0
1900-01-01 09:18:00	0
1900-01-01 09:19:00	0
1900-01-01 09:20:00	0
1900-01-01 09:21:00	0
1900-01-01 09:22:00	0
1900-01-01 09:23:00	0
1900-01-01 09:24:00	0
1900-01-01 09:25:00	0
1900-01-01 09:26:00	0
1900-01-01 09:27:00	0
1900-01-01 09:28:00	0
1900-01-01 09:29:00	0
1900-01-01 09:30:00	0
1900-01-01 09:31:00	0
1900-01-01 09:32:00	0
1900-01-01 09:33:00	0
1900-01-01 09:34:00	0
1900-01-01 09:35:00	0
1900-01-01 09:36:00	0
1900-01-01 09:37:00	0
1900-01-01 09:38:00	0
1900-01-01 09:39:00	0
1900-01-01 09:40:00	0
1900-01-01 09:41:00	0
1900-01-01 09:42:00	0
1900-01-01 09:43:00	0
1900-01-01 09:44:00	0
1900-01-01 09:45:00	0
1900-01-01 09:46:00	0
1900-01-01 09:47:00	0
1900-01-01 09:48:00	0
1900-01-01 09:49:00	0
1900-01-01 09:50:00	0
1900-01-01 09:51:00	0
1900-01-01 09:52:00	0
1900-01-01 09:53:00	0
1900-01-01 09:54:00	0
1900-01-01 09:55:00	0
1900-01-01 09:56:00	0
1900-01-01 09:57:00	0
1900-01-01 09:58:00	0
1900-01-01 09:59:00	0
1900-01-01 10:00:00	0
1900-01-01 10:01:00	0
1900-01-01 10:02:00	0
1900-01-01 10:03:00	0
1900-01-01 10:04:00	0
1900-01-01 10:05:00	0
1900-01-01 10:06:00	0
1900-01-01 10:07:00	0
1900-01-01 10:08:00	0
1900-01-01 10:09:00	0
1900-01-01 10:10:00	0
1900-01-01 10:11:00	0
1900-01-01 10:12:00	0
1900-01-01 10:13:00	0
1900-01-01 10:14:00	0
1900-01-01 10:15:00	0
1900-01-01 10:16:00	0
1900-01-01 10:17:00	0
1900-01-01 10:18:00	0
1900-01-01 10:19:00	0
1900-01-01 10:20:00	0
1900-01-01 10:21:00	0
1900-01-01 10:22:00	0
1900-01-01 10:23:00	0
1900-01-01 10:24:00	0
1900-01-01 10:25:00	0
1900-01-01 10:26:00	0
1900-01-01 10:27:00	0
1900-01-01 10:28:00	0
1900-01-01 10:29:00	39.06
1900-01-01 10:30:00	97.95
1900-01-01 10:31:00	82.46
1900-01-01 10:32:00	64.42
1900-01-01 10:33:00	121.48
1900-01-01 10:34:00	84.84
1900-01-01 10:35:00	28.51
1900-01-01 10:36:00	129.98
1900-01-01 10:37:00	90.32
1900-01-01 10:38:00	73.5
1900-01-01 10:39:00	95.68
1900-01-01 10:40:00	65.38
1900-01-01 10:41:00	90.21
1900-01-01 10:42:00	68.14
1900-01-01 10:43:00	44.22
1900-01-01 10:44:00	4.67
1900-01-01 10:45:00	17.89
1900-01-01 10:46:00	22.52
1900-01-01 10:47:00	5.28
1900-01-01 10:48:00	83.93
1900-01-01 10:49:00	4.71
1900-01-01 10:50:00	0
1900-01-01 10:51:00	0
1900-01-01 10:52:00	0
1900-01-01 10:53:00	0
1900-01-01 10:54:00	0
1900-01-01 10:55:00	0
1900-01-01 10:56:00	0
1900-01-01 10:57:00	0
1900-01-01 10:58:00	0
1900-01-01 10:59:00	0
1900-01-01 11:00:00	0
1900-01-01 11:01:00	0
[truncated: 37,338 more rows]

## Sheet: Fig.1B
ZT, hh:mm	distance moved, cm/min
04:35:00	21.18
04:36:00	2.14
04:37:00	15.31
04:38:00	14.81
04:39:00	0
04:40:00	2.3
04:41:00	21.56
04:42:00	0
04:43:00	45.39
04:44:00	27.85
04:45:00	5.56
04:46:00	2.42
04:47:00	31.11
04:48:00	43.25
04:49:00	23.31
04:50:00	0
04:51:00	0
04:52:00	0
04:53:00	0
04:54:00	0
04:55:00	0
04:56:00	0
04:57:00	0
04:58:00	0
04:59:00	0
05:00:00	0
05:01:00	0
05:02:00	0
05:03:00	0
05:04:00	0
05:05:00	0
05:06:00	0
05:07:00	0
05:08:00	0
05:09:00	0
05:10:00	0
05:11:00	0
05:12:00	0
05:13:00	0
05:14:00	0
05:15:00	0
05:16:00	0
05:17:00	0
05:18:00	0
05:19:00	0
05:20:00	0
05:21:00	0
05:22:00	0
05:23:00	0
05:24:00	0
05:25:00	0
05:26:00	0
05:27:00	0
05:28:00	0
05:29:00	0
05:30:00	0
05:31:00	0
05:32:00	0
05:33:00	0
05:34:00	0
05:35:00	0
05:36:00	0
05:37:00	0
05:38:00	0
05:39:00	0
05:40:00	0
05:41:00	0
05:42:00	0
05:43:00	0
05:44:00	0
05:45:00	0
05:46:00	0
05:47:00	0
05:48:00	0
05:49:00	0
05:50:00	0
05:51:00	0
05:52:00	0
05:53:00	0
05:54:00	0
05:55:00	0
05:56:00	0
05:57:00	0
05:58:00	0
05:59:00	0
06:00:00	0
06:01:00	0
06:02:00	0
06:03:00	0
06:04:00	0
06:05:00	0
06:06:00	0
06:07:00	0
06:08:00	0
06:09:00	0
06:10:00	0
06:11:00	0
06:12:00	0
06:13:00	0
06:14:00	0
06:15:00	0
06:16:00	0
06:17:00	0
06:18:00	0
06:19:00	0
06:20:00	0
06:21:00	0
06:22:00	0
06:23:00	0
06:24:00	0
06:25:00	0
06:26:00	0
06:27:00	0
06:28:00	0
06:29:00	0
06:30:00	0
06:31:00	0
06:32:00	0
06:33:00	0
06:34:00	0
06:35:00	0
06:36:00	0
06:37:00	0
06:38:00	0
06:39:00	0
06:40:00	0
06:41:00	0
06:42:00	0
06:43:00	0
06:44:00	0
06:45:00	0
06:46:00	0
06:47:00	0
06:48:00	0
06:49:00	0
06:50:00	0
06:51:00	0
06:52:00	0
06:53:00	0
06:54:00	0
06:55:00	0
06:56:00	0
06:57:00	0
06:58:00	0
06:59:00	0
07:00:00	2.07
07:01:00	22.74
07:02:00	0
07:03:00	19.79
07:04:00	14.62
07:05:00	43.51
07:06:00	27.42
07:07:00	42.69
07:08:00	31.86
07:09:00	18.13
07:10:00	2.23
07:11:00	0
07:12:00	2.06
07:13:00	0
07:14:00	15.87
07:15:00	0
07:16:00	0
07:17:00	0
07:18:00	0
07:19:00	0
07:20:00	0
07:21:00	0
07:22:00	0
07:23:00	0
07:24:00	0
07:25:00	0
07:26:00	0
07:27:00	0
07:28:00	0
07:29:00	0
07:30:00	0
07:31:00	0
07:32:00	0
07:33:00	0
07:34:00	0
07:35:00	0
07:36:00	0
07:37:00	0
07:38:00	0
07:39:00	0
07:40:00	0
07:41:00	0
07:42:00	0
07:43:00	0
07:44:00	0
07:45:00	0
07:46:00	0
07:47:00	0
07:48:00	0
07:49:00	0
07:50:00	0
07:51:00	0
07:52:00	0
07:53:00	0
07:54:00	0
07:55:00	0
07:56:00	0
07:57:00	0
07:58:00	0
07:59:00	0
08:00:00	0
08:01:00	0
08:02:00	0
08:03:00	0
08:04:00	0
08:05:00	0
08:06:00	0
08:07:00	0
08:08:00	0
08:09:00	0
08:10:00	0
08:11:00	0
08:12:00	0
08:13:00	0
08:14:00	0
08:15:00	0
08:16:00	0
08:17:00	0
08:18:00	0
08:19:00	0
08:20:00	0
08:21:00	0
08:22:00	0
08:23:00	0
08:24:00	0
08:25:00	0
08:26:00	0
08:27:00	0
08:28:00	0
08:29:00	0
08:30:00	0
08:31:00	0
08:32:00	0
08:33:00	0
08:34:00	0
08:35:00	0
08:36:00	0
08:37:00	0
08:38:00	0
08:39:00	0
08:40:00	0
08:41:00	0
08:42:00	0
08:43:00	0
08:44:00	0
08:45:00	0
08:46:00	0
08:47:00	0
08:48:00	0
08:49:00	0
08:50:00	0
08:51:00	0
08:52:00	0
08:53:00	0
08:54:00	0
08:55:00	0
08:56:00	0
08:57:00	0
08:58:00	0
08:59:00	0
09:00:00	0
09:01:00	0
09:02:00	0
09:03:00	0
09:04:00	0
09:05:00	0
09:06:00	0
09:07:00	0
09:08:00	0
09:09:00	0
09:10:00	0
09:11:00	0
09:12:00	0
09:13:00	0
09:14:00	0
09:15:00	0
09:16:00	0
09:17:00	0
09:18:00	0
09:19:00	0
09:20:00	0
09:21:00	0
09:22:00	0
09:23:00	0
09:24:00	0
09:25:00	0
09:26:00	2.1
09:27:00	2
09:28:00	23.28
09:29:00	0
09:30:00	4.09
09:31:00	56.55
09:32:00	0
09:33:00	0
09:34:00	0
09:35:00	0
09:36:00	0
09:37:00	0
09:38:00	0
09:39:00	0
09:40:00	0
09:41:00	0
09:42:00	0
09:43:00	0
09:44:00	0
09:45:00	0
09:46:00	0
09:47:00	0
09:48:00	0
09:49:00	0
09:50:00	0
09:51:00	0
09:52:00	0
09:53:00	0
09:54:00	0
09:55:00	0
09:56:00	0
09:57:00	0
09:58:00	0
09:59:00	0
10:00:00	0
10:01:00	0
10:02:00	0
10:03:00	0
10:04:00	0
10:05:00	0
10:06:00	0
10:07:00	0
10:08:00	0
10:09:00	0
10:10:00	0
10:11:00	0
10:12:00	0
10:13:00	0
10:14:00	0
10:15:00	0
10:16:00	0
10:17:00	0
10:18:00	0
10:19:00	0
10:20:00	0
10:21:00	0
10:22:00	0
10:23:00	0
10:24:00	0
10:25:00	0
10:26:00	0
10:27:00	0
10:28:00	0
10:29:00	0
10:30:00	0
10:31:00	0
10:32:00	0
10:33:00	0
10:34:00	0
10:35:00	0
10:36:00	0
10:37:00	0
10:38:00	0
10:39:00	0
10:40:00	0
10:41:00	0
10:42:00	0
10:43:00	0
10:44:00	0
10:45:00	0
10:46:00	0
10:47:00	0
10:48:00	0
10:49:00	0
10:50:00	0
10:51:00	0
10:52:00	28.52
10:53:00	0
10:54:00	0
10:55:00	0
10:56:00	31.9
10:57:00	6.8
10:58:00	55.85
10:59:00	2.07
11:00:00	38.09
11:01:00	0
11:02:00	0
11:03:00	0
11:04:00	0
11:05:00	0
11:06:00	0
11:07:00	0
11:08:00	0
11:09:00	0
11:10:00	0
11:11:00	0
11:12:00	0
11:13:00	0
11:14:00	0
11:15:00	0
11:16:00	0
11:17:00	0
11:18:00	0
11:19:00	0
11:20:00	0
11:21:00	0
11:22:00	0
11:23:00	0
11:24:00	0
11:25:00	0
11:26:00	0
11:27:00	0
11:28:00	0
11:29:00	0
11:30:00	0
11:31:00	0
11:32:00	0
11:33:00	0
11:34:00	0
11:35:00	0
11:36:00	0
11:37:00	0
11:38:00	0
11:39:00	0
11:40:00	0
11:41:00	0
11:42:00	0
11:43:00	0
11:44:00	0
11:45:00	0
11:46:00	0
11:47:00	0
11:48:00	0
11:49:00	0
11:50:00	0
11:51:00	0
11:52:00	0
11:53:00	0
11:54:00	0
11:55:00	0
11:56:00	0
11:57:00	0
11:58:00	0
11:59:00	0
12:00:00	0
12:01:00	0
12:02:00	0
12:03:00	0
12:04:00	0
12:05:00	14.33
12:06:00	0
12:07:00	0
12:08:00	0
12:09:00	4.98
12:10:00	127.94
12:11:00	105.87
12:12:00	88.34
12:13:00	81.55
12:14:00	101.98
12:15:00	88.15
12:16:00	55.25
12:17:00	49.01
12:18:00	69.68
12:19:00	65.1
12:20:00	44.39
12:21:00	49.32
12:22:00	100.28
12:23:00	100.97
12:24:00	101.78
12:25:00	54.51
12:26:00	62.11
12:27:00	123.32
12:28:00	30.23
12:29:00	0
12:30:00	51.38
12:31:00	90
12:32:00	73.65
12:33:00	148.61
12:34:00	174.3
12:35:00	65.75
12:36:00	44.12
12:37:00	106.64
12:38:00	105.44
12:39:00	50.88
12:40:00	62
12:41:00	28
12:42:00	147.4
12:43:00	133.61
12:44:00	0
12:45:00	66.74
12:46:00	111.45
12:47:00	15.22
12:48:00	0
12:49:00	0
12:50:00	0
12:51:00	70.58
12:52:00	89.08
12:53:00	13
12:54:00	0
12:55:00	99.03
12:56:00	23.45
12:57:00	57.62
12:58:00	0
12:59:00	0
13:00:00	2
13:01:00	0
13:02:00	0
13:03:00	0
13:04:00	105.17
13:05:00	2
13:06:00	98.06
13:07:00	68.1
13:08:00	29.98
13:09:00	101.93
13:10:00	101.23
13:11:00	0
13:12:00	12.94
13:13:00	62.07
13:14:00	0
13:15:00	0
13:16:00	23.78
13:17:00	0
13:18:00	42.51
13:19:00	44.04
13:20:00	84.04
13:21:00	6.84
13:22:00	2.08
13:23:00	0
13:24:00	0
13:25:00	0
13:26:00	0
13:27:00	0
13:28:00	0
13:29:00	0
13:30:00	0
13:31:00	0
13:32:00	0
13:33:00	0
13:34:00	0
13:35:00	0
13:36:00	0
13:37:00	0
13:38:00	0
13:39:00	0
13:40:00	0
13:41:00	0
13:42:00	49.48
13:43:00	0
13:44:00	0
13:45:00	43.3
13:46:00	41.25
13:47:00	4.75
13:48:00	94.81
13:49:00	40.16
13:50:00	0
13:51:00	0
13:52:00	10.97
13:53:00	33.2
13:54:00	43.63
13:55:00	110.66
13:56:00	90.67
13:57:00	119.58
13:58:00	87.27
13:59:00	5.19
14:00:00	89.69
14:01:00	87.31
14:02:00	31.17
14:03:00	0
14:04:00	0
14:05:00	38.78
14:06:00	47.86
14:07:00	5.79
14:08:00	7.03
14:09:00	40.77
14:10:00	24.16
14:11:00	2.04
14:12:00	2
14:13:00	58.82
14:14:00	34.5
14:15:00	36.89
14:16:00	181.48
14:17:00	13.51
14:18:00	91.29
14:19:00	48.4
14:20:00	2.08
14:21:00	70.23
14:22:00	31.42
14:23:00	37.48
14:24:00	0
14:25:00	0
14:26:00	0
14:27:00	0
14:28:00	0
14:29:00	0
14:30:00	0
14:31:00	0
14:32:00	0
14:33:00	0
14:34:00	0
14:35:00	0
14:36:00	0
14:37:00	0
14:38:00	0
14:39:00	0
14:40:00	0
14:41:00	0
14:42:00	0
14:43:00	0
14:44:00	0
14:45:00	0
14:46:00	0
14:47:00	0
14:48:00	0
14:49:00	12.06
14:50:00	0
14:51:00	0
14:52:00	8.96
14:53:00	33.47
14:54:00	13.69
14:55:00	44.38
14:56:00	0
14:57:00	2.01
14:58:00	2.01
14:59:00	0
15:00:00	0
15:01:00	0
15:02:00	80.53
15:03:00	37.46
15:04:00	12.9
15:05:00	0
15:06:00	7.92
15:07:00	67.22
15:08:00	60.25
15:09:00	19.75
15:10:00	7.35
15:11:00	0
15:12:00	0
15:13:00	2.85
15:14:00	152.08
15:15:00	72.57
15:16:00	54.95
15:17:00	50.87
15:18:00	76.38
15:19:00	52.24
15:20:00	143.72
15:21:00	77.8
15:22:00	36.42
15:23:00	0
15:24:00	32.44
15:25:00	116.43
15:26:00	112.9
15:27:00	25.76
15:28:00	92.52
15:29:00	39.89
15:30:00	56.89
15:31:00	12.56
15:32:00	62.85
15:33:00	81.88
15:34:00	53.36
15:35:00	26.76
15:36:00	0
15:37:00	0
15:38:00	0
15:39:00	0
15:40:00	0
15:41:00	0
15:42:00	0
15:43:00	0
15:44:00	4.16
15:45:00	10.5
15:46:00	0
15:47:00	0
15:48:00	0
15:49:00	0
15:50:00	0
15:51:00	0
15:52:00	0
15:53:00	0
15:54:00	0
15:55:00	0
15:56:00	0
15:57:00	0
15:58:00	0
15:59:00	0
16:00:00	0
16:01:00	0
16:02:00	0
16:03:00	0
16:04:00	54.79
16:05:00	2.33
16:06:00	44.01
16:07:00	0
16:08:00	2.07
16:09:00	2.01
16:10:00	95.1
16:11:00	18.69
16:12:00	0
16:13:00	0
16:14:00	0
16:15:00	30.01
16:16:00	26.02
16:17:00	20.67
16:18:00	0
16:19:00	2.6
16:20:00	10.55
16:21:00	22.95
16:22:00	0
16:23:00	20.63
16:24:00	72.84
16:25:00	28.51
16:26:00	16.49
16:27:00	18.12
16:28:00	74.28
16:29:00	103.56
16:30:00	11.65
16:31:00	61.33
16:32:00	103.97
16:33:00	10.19
16:34:00	50.94
16:35:00	50.38
16:36:00	2.27
16:37:00	6.89
16:38:00	42.15
16:39:00	59.24
16:40:00	18.85
16:41:00	106.79
16:42:00	48.92
16:43:00	4.59
16:44:00	0
16:45:00	0
16:46:00	40.47
16:47:00	19.8
16:48:00	44.58
16:49:00	66.87
16:50:00	25.56
16:51:00	2.12
16:52:00	0
16:53:00	0
16:54:00	0
16:55:00	0
16:56:00	0
16:57:00	0
16:58:00	0
16:59:00	0
17:00:00	0
17:01:00	0
17:02:00	0
17:03:00	0
17:04:00	0
17:05:00	0
17:06:00	0
17:07:00	0
17:08:00	0
17:09:00	0
17:10:00	0
17:11:00	0
17:12:00	0
17:13:00	0
17:14:00	0
17:15:00	0
17:16:00	0
17:17:00	0
17:18:00	0
17:19:00	0
17:20:00	0
17:21:00	0
17:22:00	0
17:23:00	0
17:24:00	0
17:25:00	0
17:26:00	0
17:27:00	0
17:28:00	0
17:29:00	2.37
17:30:00	0
17:31:00	2.25
17:32:00	2.08
17:33:00	0
17:34:00	0
17:35:00	0
17:36:00	18.94
17:37:00	12.88
17:38:00	130.61
17:39:00	78.52
17:40:00	0
17:41:00	10.4
17:42:00	26.64
17:43:00	66.89
17:44:00	4.8
17:45:00	62.34
17:46:00	18.84
17:47:00	21.81
17:48:00	22.24
17:49:00	66.2
17:50:00	65.99
17:51:00	2.28
17:52:00	35.22
17:53:00	67.26
17:54:00	37.12
17:55:00	14.75
17:56:00	125.44
17:57:00	0
17:58:00	2.21
17:59:00	0
18:00:00	2.03
18:01:00	0
18:02:00	0
18:03:00	0
18:04:00	0
18:05:00	0
18:06:00	0
18:07:00	0
18:08:00	0
18:09:00	0
18:10:00	0
18:11:00	0
18:12:00	0
18:13:00	0
18:14:00	0
18:15:00	0
18:16:00	0
18:17:00	0
18:18:00	0
18:19:00	0
18:20:00	0
18:21:00	0
18:22:00	0
18:23:00	0
18:24:00	0
18:25:00	0
18:26:00	0
18:27:00	0
18:28:00	0
18:29:00	0
18:30:00	0
18:31:00	0
18:32:00	0
18:33:00	0
18:34:00	0
18:35:00	0
18:36:00	0
18:37:00	0
18:38:00	0
18:39:00	0
18:40:00	0
18:41:00	0
18:42:00	2.01
18:43:00	0
18:44:00	0
18:45:00	0
18:46:00	0
18:47:00	29.12
18:48:00	0
18:49:00	78.05
18:50:00	82.2
18:51:00	39.26
18:52:00	23.42
18:53:00	95.49
18:54:00	69.71
18:55:00	41.06
18:56:00	96.32
18:57:00	27.08
18:58:00	65.13
18:59:00	19.2
19:00:00	10.39
19:01:00	33.25
19:02:00	77.37
19:03:00	9.54
19:04:00	80.1
19:05:00	54.45
19:06:00	51.32
19:07:00	0
19:08:00	76.79
19:09:00	11.51
19:10:00	134.27
19:11:00	17.77
19:12:00	39.58
19:13:00	31.51
19:14:00	0
19:15:00	0
19:16:00	9.87
19:17:00	53.59
19:18:00	51.31
19:19:00	52.13
19:20:00	133.31
19:21:00	2
19:22:00	67.47
19:23:00	37.15
19:24:00	92.83
19:25:00	13.25
19:26:00	0
19:27:00	88.02
19:28:00	6.7
19:29:00	35.55
19:30:00	0
19:31:00	2.79
19:32:00	6.64
19:33:00	13.39
19:34:00	67.03
19:35:00	6.76
19:36:00	25.18
19:37:00	77.99
19:38:00	120.7
19:39:00	96.74
19:40:00	6.78
19:41:00	24.66
19:42:00	63.17
19:43:00	64.94
19:44:00	56.25
19:45:00	2.01
19:46:00	0
19:47:00	0
19:48:00	77.17
19:49:00	103.02
19:50:00	13.43
19:51:00	54.79
19:52:00	15.29
19:53:00	26.32
19:54:00	106.8
19:55:00	43.09
19:56:00	6.57
19:57:00	11.28
19:58:00	0
19:59:00	0
20:00:00	0
20:01:00	0
20:02:00	0
20:03:00	0
20:04:00	0
20:05:00	0
20:06:00	0
20:07:00	0
20:08:00	0
20:09:00	0
20:10:00	0
20:11:00	0
20:12:00	0
20:13:00	0
20:14:00	0
20:15:00	0
20:16:00	0
20:17:00	0
20:18:00	0
20:19:00	0
20:20:00	0
20:21:00	0
20:22:00	0
20:23:00	0
20:24:00	0
20:25:00	0
20:26:00	0
20:27:00	0
20:28:00	0
20:29:00	0
20:30:00	0
20:31:00	0
20:32:00	0
20:33:00	0
20:34:00	0
20:35:00	0
20:36:00	0
20:37:00	0
20:38:00	40.93
20:39:00	0
20:40:00	0
20:41:00	17.55
20:42:00	86.24
20:43:00	0
20:44:00	0
20:45:00	0
20:46:00	0
20:47:00	0
20:48:00	0
20:49:00	0
20:50:00	0
20:51:00	19.89
20:52:00	69.07
20:53:00	106.91
20:54:00	48.16
20:55:00	18.92
20:56:00	0
20:57:00	5.49
20:58:00	20.58
20:59:00	0
21:00:00	0
21:01:00	0
21:02:00	0
21:03:00	0
21:04:00	0
21:05:00	0
21:06:00	0
21:07:00	0
21:08:00	0
21:09:00	2.12
21:10:00	0
21:11:00	0
21:12:00	0
21:13:00	0
21:14:00	0
21:15:00	0
21:16:00	0
21:17:00	0
21:18:00	0
21:19:00	0
21:20:00	0
21:21:00	0
21:22:00	2.04
21:23:00	0
21:24:00	0
21:25:00	0
21:26:00	58.57
21:27:00	104.94
21:28:00	56.57
21:29:00	67.71
21:30:00	25.96
21:31:00	37.99
21:32:00	26.9
21:33:00	46.49
21:34:00	72.09
21:35:00	90.06
21:36:00	36.5
21:37:00	62.59
21:38:00	2.04
21:39:00	0
21:40:00	63.54
21:41:00	68.75
21:42:00	0
21:43:00	0
21:44:00	2.03
21:45:00	0
21:46:00	0
21:47:00	0
21:48:00	0
21:49:00	0
21:50:00	0
21:51:00	0
21:52:00	0
21:53:00	0
21:54:00	0
21:55:00	0
21:56:00	0
21:57:00	0
21:58:00	0
21:59:00	0
22:00:00	0
22:01:00	0
22:02:00	0
22:03:00	0
22:04:00	0
22:05:00	0
22:06:00	0
22:07:00	0
22:08:00	0
22:09:00	0
22:10:00	0
22:11:00	0
22:12:00	0
22:13:00	0
22:14:00	0
22:15:00	0
22:16:00	0
22:17:00	0
22:18:00	0
22:19:00	0
22:20:00	0
22:21:00	0
22:22:00	24.77
22:23:00	93.87
22:24:00	37.39
22:25:00	0
22:26:00	54.69
22:27:00	0
22:28:00	0
22:29:00	53.41
22:30:00	12.69
22:31:00	15.58
22:32:00	63.39
22:33:00	0
22:34:00	46.76
22:35:00	76.24
22:36:00	81.12
22:37:00	12.54
22:38:00	37.17
22:39:00	23.28
22:40:00	33.91
22:41:00	0
22:42:00	6.41
22:43:00	48.12
22:44:00	2.2
22:45:00	0
22:46:00	0
22:47:00	0
22:48:00	0
22:49:00	0
22:50:00	0
22:51:00	0
22:52:00	0
22:53:00	0
22:54:00	0
22:55:00	0
22:56:00	0
22:57:00	0
22:58:00	0
22:59:00	0
23:00:00	0
23:01:00	0
23:02:00	43.91
23:03:00	4.46
23:04:00	77.27
23:05:00	79.26
23:06:00	42.17
23:07:00	7.64
23:08:00	0
23:09:00	67.35
23:10:00	27.37
23:11:00	2.07
23:12:00	41.21
23:13:00	5.56
23:14:00	51.56
23:15:00	0
23:16:00	0
23:17:00	0
23:18:00	0
23:19:00	0
23:20:00	0
23:21:00	0
23:22:00	0
23:23:00	0
23:24:00	0
23:25:00	0
23:26:00	0
23:27:00	0
23:28:00	0
23:29:00	0
23:30:00	0
23:31:00	0
23:32:00	0
23:33:00	0
23:34:00	0
23:35:00	0
23:36:00	0
23:37:00	0
23:38:00	0
23:39:00	0
23:40:00	0
23:41:00	0
23:42:00	0
23:43:00	0
23:44:00	0
23:45:00	0
23:46:00	0
23:47:00	0
23:48:00	0
23:49:00	0
23:50:00	0
23:51:00	0
23:52:00	0
23:53:00	0
23:54:00	113.07
23:55:00	85.12
23:56:00	0
23:57:00	58.6
23:58:00	52.01
23:59:00	115.71
1900-01-01	0
1900-01-01 00:01:00	0
1900-01-01 00:02:00	13.52
1900-01-01 00:03:00	67.52
1900-01-01 00:04:00	88.39
1900-01-01 00:05:00	76.76
1900-01-01 00:06:00	2.09
1900-01-01 00:07:00	17.4
1900-01-01 00:08:00	8.59
1900-01-01 00:09:00	27.01
1900-01-01 00:10:00	6.38
1900-01-01 00:11:00	0
1900-01-01 00:12:00	6.28
1900-01-01 00:13:00	44.77
1900-01-01 00:14:00	31.46
1900-01-01 00:15:00	0
1900-01-01 00:16:00	0
1900-01-01 00:17:00	0
1900-01-01 00:18:00	0
1900-01-01 00:19:00	0
1900-01-01 00:20:00	0
1900-01-01 00:21:00	0
1900-01-01 00:22:00	0
1900-01-01 00:23:00	0
1900-01-01 00:24:00	0
1900-01-01 00:25:00	0
1900-01-01 00:26:00	0
1900-01-01 00:27:00	0
1900-01-01 00:28:00	0
1900-01-01 00:29:00	0
1900-01-01 00:30:00	0
1900-01-01 00:31:00	0
1900-01-01 00:32:00	0
1900-01-01 00:33:00	0
1900-01-01 00:34:00	0
1900-01-01 00:35:00	0
1900-01-01 00:36:00	0
1900-01-01 00:37:00	0
1900-01-01 00:38:00	0
1900-01-01 00:39:00	0
1900-01-01 00:40:00	0
1900-01-01 00:41:00	0
1900-01-01 00:42:00	0
1900-01-01 00:43:00	0
1900-01-01 00:44:00	0
1900-01-01 00:45:00	0
1900-01-01 00:46:00	0
1900-01-01 00:47:00	0
1900-01-01 00:48:00	0
1900-01-01 00:49:00	0
1900-01-01 00:50:00	0
1900-01-01 00:51:00	0
1900-01-01 00:52:00	0
1900-01-01 00:53:00	0
1900-01-01 00:54:00	0
1900-01-01 00:55:00	0
1900-01-01 00:56:00	0
1900-01-01 00:57:00	0
1900-01-01 00:58:00	0
1900-01-01 00:59:00	0
1900-01-01 01:00:00	0
1900-01-01 01:01:00	0
1900-01-01 01:02:00	0
1900-01-01 01:03:00	0
1900-01-01 01:04:00	0
1900-01-01 01:05:00	0
1900-01-01 01:06:00	0
1900-01-01 01:07:00	0
1900-01-01 01:08:00	0
1900-01-01 01:09:00	0
1900-01-01 01:10:00	0
1900-01-01 01:11:00	0
1900-01-01 01:12:00	0
1900-01-01 01:13:00	0
1900-01-01 01:14:00	0
1900-01-01 01:15:00	0
1900-01-01 01:16:00	0
1900-01-01 01:17:00	0
1900-01-01 01:18:00	0
1900-01-01 01:19:00	0
1900-01-01 01:20:00	0
1900-01-01 01:21:00	0
1900-01-01 01:22:00	0
1900-01-01 01:23:00	0
1900-01-01 01:24:00	0
1900-01-01 01:25:00	0
1900-01-01 01:26:00	0
1900-01-01 01:27:00	0
1900-01-01 01:28:00	17.31
1900-01-01 01:29:00	2.19
1900-01-01 01:30:00	0
1900-01-01 01:31:00	0
1900-01-01 01:32:00	0
1900-01-01 01:33:00	17.78
1900-01-01 01:34:00	0
1900-01-01 01:35:00	0
1900-01-01 01:36:00	0
1900-01-01 01:37:00	0
1900-01-01 01:38:00	0
1900-01-01 01:39:00	0
1900-01-01 01:40:00	0
1900-01-01 01:41:00	0
1900-01-01 01:42:00	0
1900-01-01 01:43:00	0
1900-01-01 01:44:00	0
1900-01-01 01:45:00	0
1900-01-01 01:46:00	0
1900-01-01 01:47:00	0
1900-01-01 01:48:00	0
1900-01-01 01:49:00	0
1900-01-01 01:50:00	0
1900-01-01 01:51:00	0
1900-01-01 01:52:00	0
1900-01-01 01:53:00	0
1900-01-01 01:54:00	0
1900-01-01 01:55:00	0
1900-01-01 01:56:00	0
1900-01-01 01:57:00	0
1900-01-01 01:58:00	0
1900-01-01 01:59:00	0
1900-01-01 02:00:00	0
1900-01-01 02:01:00	0
1900-01-01 02:02:00	0
1900-01-01 02:03:00	0
1900-01-01 02:04:00	0
1900-01-01 02:05:00	0
1900-01-01 02:06:00	0
1900-01-01 02:07:00	0
1900-01-01 02:08:00	0
1900-01-01 02:09:00	0
1900-01-01 02:10:00	0
1900-01-01 02:11:00	0
1900-01-01 02:12:00	0
1900-01-01 02:13:00	0
1900-01-01 02:14:00	0
1900-01-01 02:15:00	0
1900-01-01 02:16:00	0
1900-01-01 02:17:00	0
1900-01-01 02:18:00	0
1900-01-01 02:19:00	0
1900-01-01 02:20:00	0
1900-01-01 02:21:00	0
1900-01-01 02:22:00	0
1900-01-01 02:23:00	0
1900-01-01 02:24:00	0
1900-01-01 02:25:00	0
1900-01-01 02:26:00	0
1900-01-01 02:27:00	0
1900-01-01 02:28:00	0
1900-01-01 02:29:00	0
1900-01-01 02:30:00	0
1900-01-01 02:31:00	0
1900-01-01 02:32:00	0
1900-01-01 02:33:00	0
1900-01-01 02:34:00	0
1900-01-01 02:35:00	0
1900-01-01 02:36:00	0
1900-01-01 02:37:00	0
1900-01-01 02:38:00	0
1900-01-01 02:39:00	0
1900-01-01 02:40:00	0
1900-01-01 02:41:00	0
1900-01-01 02:42:00	0
1900-01-01 02:43:00	0
1900-01-01 02:44:00	0
1900-01-01 02:45:00	0
1900-01-01 02:46:00	0
1900-01-01 02:47:00	0
1900-01-01 02:48:00	0
1900-01-01 02:49:00	0
1900-01-01 02:50:00	0
1900-01-01 02:51:00	0
1900-01-01 02:52:00	0
1900-01-01 02:53:00	0
1900-01-01 02:54:00	0
1900-01-01 02:55:00	0
1900-01-01 02:56:00	0
1900-01-01 02:57:00	0
1900-01-01 02:58:00	0
1900-01-01 02:59:00	0
1900-01-01 03:00:00	0
1900-01-01 03:01:00	0
1900-01-01 03:02:00	0
1900-01-01 03:03:00	0
1900-01-01 03:04:00	0
1900-01-01 03:05:00	0
1900-01-01 03:06:00	0
1900-01-01 03:07:00	0
1900-01-01 03:08:00	0
1900-01-01 03:09:00	0
1900-01-01 03:10:00	0
1900-01-01 03:11:00	0
1900-01-01 03:12:00	0
1900-01-01 03:13:00	0
1900-01-01 03:14:00	0
1900-01-01 03:15:00	9.12
1900-01-01 03:16:00	31.88
1900-01-01 03:17:00	0
1900-01-01 03:18:00	21.19
1900-01-01 03:19:00	0
1900-01-01 03:20:00	0
1900-01-01 03:21:00	0
1900-01-01 03:22:00	0
1900-01-01 03:23:00	0
1900-01-01 03:24:00	0
1900-01-01 03:25:00	0
1900-01-01 03:26:00	0
1900-01-01 03:27:00	0
1900-01-01 03:28:00	2
1900-01-01 03:29:00	0
1900-01-01 03:30:00	0
1900-01-01 03:31:00	0
1900-01-01 03:32:00	0
1900-01-01 03:33:00	0
1900-01-01 03:34:00	0
1900-01-01 03:35:00	0
1900-01-01 03:36:00	0
1900-01-01 03:37:00	4.59
1900-01-01 03:38:00	0
1900-01-01 03:39:00	0
1900-01-01 03:40:00	0
1900-01-01 03:41:00	0
1900-01-01 03:42:00	0
1900-01-01 03:43:00	0
1900-01-01 03:44:00	0
1900-01-01 03:45:00	0
1900-01-01 03:46:00	0
1900-01-01 03:47:00	0
1900-01-01 03:48:00	0
1900-01-01 03:49:00	0
1900-01-01 03:50:00	0
1900-01-01 03:51:00	0
1900-01-01 03:52:00	0
1900-01-01 03:53:00	0
1900-01-01 03:54:00	0
1900-01-01 03:55:00	0
1900-01-01 03:56:00	0
1900-01-01 03:57:00	0
1900-01-01 03:58:00	0
1900-01-01 03:59:00	0
1900-01-01 04:00:00	0
1900-01-01 04:01:00	0
1900-01-01 04:02:00	0
1900-01-01 04:03:00	0
1900-01-01 04:04:00	0
1900-01-01 04:05:00	0
1900-01-01 04:06:00	0
1900-01-01 04:07:00	0
1900-01-01 04:08:00	0
1900-01-01 04:09:00	0
1900-01-01 04:10:00	0
1900-01-01 04:11:00	13.37
1900-01-01 04:12:00	11.26
1900-01-01 04:13:00	36.31
1900-01-01 04:14:00	40.51
1900-01-01 04:15:00	2.03
1900-01-01 04:16:00	32.13
1900-01-01 04:17:00	14.77
1900-01-01 04:18:00	30.55
1900-01-01 04:19:00	2.05
1900-01-01 04:20:00	31.83
1900-01-01 04:21:00	15.28
1900-01-01 04:22:00	33
1900-01-01 04:23:00	0
1900-01-01 04:24:00	0
1900-01-01 04:25:00	0
1900-01-01 04:26:00	0
1900-01-01 04:27:00	0
1900-01-01 04:28:00	0
1900-01-01 04:29:00	0
1900-01-01 04:30:00	0
1900-01-01 04:31:00	0
1900-01-01 04:32:00	0
1900-01-01 04:33:00	0
1900-01-01 04:34:00	0
1900-01-01 04:35:00	0
1900-01-01 04:36:00	0
1900-01-01 04:37:00	0
1900-01-01 04:38:00	0
1900-01-01 04:39:00	0
1900-01-01 04:40:00	0
1900-01-01 04:41:00	0
1900-01-01 04:42:00	0
1900-01-01 04:43:00	0
1900-01-01 04:44:00	0
1900-01-01 04:45:00	0
1900-01-01 04:46:00	0
1900-01-01 04:47:00	0
1900-01-01 04:48:00	0
1900-01-01 04:49:00	0
1900-01-01 04:50:00	0
1900-01-01 04:51:00	0
1900-01-01 04:52:00	0
1900-01-01 04:53:00	0
1900-01-01 04:54:00	0
1900-01-01 04:55:00	0
1900-01-01 04:56:00	0
1900-01-01 04:57:00	0
1900-01-01 04:58:00	0
1900-01-01 04:59:00	0
1900-01-01 05:00:00	0
1900-01-01 05:01:00	0
1900-01-01 05:02:00	0
1900-01-01 05:03:00	0
1900-01-01 05:04:00	0
1900-01-01 05:05:00	0
1900-01-01 05:06:00	0
1900-01-01 05:07:00	0
1900-01-01 05:08:00	0
1900-01-01 05:09:00	0
1900-01-01 05:10:00	0
1900-01-01 05:11:00	0
1900-01-01 05:12:00	0
1900-01-01 05:13:00	0
1900-01-01 05:14:00	0
1900-01-01 05:15:00	0
1900-01-01 05:16:00	0
1900-01-01 05:17:00	0
1900-01-01 05:18:00	0
1900-01-01 05:19:00	0
1900-01-01 05:20:00	0
1900-01-01 05:21:00	0
1900-01-01 05:22:00	0
1900-01-01 05:23:00	0
1900-01-01 05:24:00	0
1900-01-01 05:25:00	0
1900-01-01 05:26:00	0
1900-01-01 05:27:00	0
1900-01-01 05:28:00	0
1900-01-01 05:29:00	0
1900-01-01 05:30:00	0
1900-01-01 05:31:00	0
1900-01-01 05:32:00	0
1900-01-01 05:33:00	0
1900-01-01 05:34:00	0
1900-01-01 05:35:00	0
1900-01-01 05:36:00	0
1900-01-01 05:37:00	0
1900-01-01 05:38:00	0
1900-01-01 05:39:00	0
1900-01-01 05:40:00	0
1900-01-01 05:41:00	0
1900-01-01 05:42:00	0
1900-01-01 05:43:00	0
1900-01-01 05:44:00	0
1900-01-01 05:45:00	0
1900-01-01 05:46:00	0
1900-01-01 05:47:00	0
1900-01-01 05:48:00	0
1900-01-01 05:49:00	0
1900-01-01 05:50:00	0
1900-01-01 05:51:00	0
1900-01-01 05:52:00	0
1900-01-01 05:53:00	0
1900-01-01 05:54:00	0
1900-01-01 05:55:00	0
1900-01-01 05:56:00	0
1900-01-01 05:57:00	0
1900-01-01 05:58:00	0
1900-01-01 05:59:00	0
1900-01-01 06:00:00	0
1900-01-01 06:01:00	0
1900-01-01 06:02:00	0
1900-01-01 06:03:00	0
1900-01-01 06:04:00	0
1900-01-01 06:05:00	0
1900-01-01 06:06:00	0
1900-01-01 06:07:00	0
1900-01-01 06:08:00	0
1900-01-01 06:09:00	0
1900-01-01 06:10:00	0
1900-01-01 06:11:00	0
1900-01-01 06:12:00	0
1900-01-01 06:13:00	0
1900-01-01 06:14:00	0
1900-01-01 06:15:00	0
1900-01-01 06:16:00	0
1900-01-01 06:17:00	0
1900-01-01 06:18:00	0
1900-01-01 06:19:00	0
1900-01-01 06:20:00	0
1900-01-01 06:21:00	0
1900-01-01 06:22:00	0
1900-01-01 06:23:00	0
1900-01-01 06:24:00	0
1900-01-01 06:25:00	0
1900-01-01 06:26:00	0
1900-01-01 06:27:00	0
1900-01-01 06:28:00	0
1900-01-01 06:29:00	0
1900-01-01 06:30:00	0
1900-01-01 06:31:00	0
1900-01-01 06:32:00	0
1900-01-01 06:33:00	0
1900-01-01 06:34:00	0
1900-01-01 06:35:00	0
1900-01-01 06:36:00	0
1900-01-01 06:37:00	0
1900-01-01 06:38:00	0
1900-01-01 06:39:00	0
1900-01-01 06:40:00	0
1900-01-01 06:41:00	0
1900-01-01 06:42:00	0
1900-01-01 06:43:00	0
1900-01-01 06:44:00	0
1900-01-01 06:45:00	0
1900-01-01 06:46:00	0
1900-01-01 06:47:00	0
1900-01-01 06:48:00	0
1900-01-01 06:49:00	0
1900-01-01 06:50:00	0
1900-01-01 06:51:00	0
1900-01-01 06:52:00	0
1900-01-01 06:53:00	0
1900-01-01 06:54:00	0
1900-01-01 06:55:00	0
1900-01-01 06:56:00	0
1900-01-01 06:57:00	46.56
1900-01-01 06:58:00	0
1900-01-01 06:59:00	0
1900-01-01 07:00:00	0
1900-01-01 07:01:00	46.46
1900-01-01 07:02:00	2.42
1900-01-01 07:03:00	0
1900-01-01 07:04:00	0
1900-01-01 07:05:00	2.3
1900-01-01 07:06:00	0
1900-01-01 07:07:00	0
1900-01-01 07:08:00	3.33
1900-01-01 07:09:00	0
1900-01-01 07:10:00	9.35
1900-01-01 07:11:00	0
1900-01-01 07:12:00	0
1900-01-01 07:13:00	0
1900-01-01 07:14:00	0
1900-01-01 07:15:00	0
1900-01-01 07:16:00	0
1900-01-01 07:17:00	0
1900-01-01 07:18:00	0
1900-01-01 07:19:00	0
1900-01-01 07:20:00	0
1900-01-01 07:21:00	0
1900-01-01 07:22:00	0
1900-01-01 07:23:00	0
1900-01-01 07:24:00	0
1900-01-01 07:25:00	0
1900-01-01 07:26:00	0
1900-01-01 07:27:00	0
1900-01-01 07:28:00	0
1900-01-01 07:29:00	0
1900-01-01 07:30:00	0
1900-01-01 07:31:00	0
1900-01-01 07:32:00	0
1900-01-01 07:33:00	0
1900-01-01 07:34:00	0
1900-01-01 07:35:00	0
1900-01-01 07:36:00	0
1900-01-01 07:37:00	0
1900-01-01 07:38:00	0
1900-01-01 07:39:00	0
1900-01-01 07:40:00	0
1900-01-01 07:41:00	0
1900-01-01 07:42:00	0
1900-01-01 07:43:00	0
1900-01-01 07:44:00	0
1900-01-01 07:45:00	0
1900-01-01 07:46:00	0
1900-01-01 07:47:00	0
1900-01-01 07:48:00	0
1900-01-01 07:49:00	0
1900-01-01 07:50:00	0
1900-01-01 07:51:00	0
1900-01-01 07:52:00	0
1900-01-01 07:53:00	0
1900-01-01 07:54:00	2.07
1900-01-01 07:55:00	0
1900-01-01 07:56:00	0
1900-01-01 07:57:00	0
1900-01-01 07:58:00	0
1900-01-01 07:59:00	0
1900-01-01 08:00:00	0
1900-01-01 08:01:00	0
1900-01-01 08:02:00	0
1900-01-01 08:03:00	0
1900-01-01 08:04:00	0
1900-01-01 08:05:00	0
1900-01-01 08:06:00	0
1900-01-01 08:07:00	0
1900-01-01 08:08:00	0
1900-01-01 08:09:00	0
1900-01-01 08:10:00	0
1900-01-01 08:11:00	0
1900-01-01 08:12:00	0
1900-01-01 08:13:00	0
1900-01-01 08:14:00	0
1900-01-01 08:15:00	0
1900-01-01 08:16:00	0
1900-01-01 08:17:00	0
1900-01-01 08:18:00	0
1900-01-01 08:19:00	0
1900-01-01 08:20:00	0
1900-01-01 08:21:00	0
1900-01-01 08:22:00	0
1900-01-01 08:23:00	0
1900-01-01 08:24:00	0
1900-01-01 08:25:00	0
1900-01-01 08:26:00	0
1900-01-01 08:27:00	0
1900-01-01 08:28:00	0
1900-01-01 08:29:00	0
1900-01-01 08:30:00	0
1900-01-01 08:31:00	0
1900-01-01 08:32:00	0
1900-01-01 08:33:00	0
1900-01-01 08:34:00	0
1900-01-01 08:35:00	0
1900-01-01 08:36:00	0
1900-01-01 08:37:00	0
1900-01-01 08:38:00	0
1900-01-01 08:39:00	0
1900-01-01 08:40:00	0
1900-01-01 08:41:00	0
1900-01-01 08:42:00	0
1900-01-01 08:43:00	0
1900-01-01 08:44:00	0
1900-01-01 08:45:00	0
1900-01-01 08:46:00	0
1900-01-01 08:47:00	0
1900-01-01 08:48:00	0
1900-01-01 08:49:00	0
1900-01-01 08:50:00	0
1900-01-01 08:51:00	0
1900-01-01 08:52:00	0
1900-01-01 08:53:00	0
1900-01-01 08:54:00	0
1900-01-01 08:55:00	0
1900-01-01 08:56:00	0
1900-01-01 08:57:00	0
1900-01-01 08:58:00	0
1900-01-01 08:59:00	0
1900-01-01 09:00:00	0
1900-01-01 09:01:00	0
1900-01-01 09:02:00	2.05
1900-01-01 09:03:00	0
1900-01-01 09:04:00	0
1900-01-01 09:05:00	2.18
1900-01-01 09:06:00	0
1900-01-01 09:07:00	0
1900-01-01 09:08:00	0
1900-01-01 09:09:00	17.67
1900-01-01 09:10:00	0
1900-01-01 09:11:00	0
1900-01-01 09:12:00	0
1900-01-01 09:13:00	41.57
1900-01-01 09:14:00	0
1900-01-01 09:15:00	0
1900-01-01 09:16:00	0
1900-01-01 09:17:00	0
1900-01-01 09:18:00	0
1900-01-01 09:19:00	0
1900-01-01 09:20:00	0
1900-01-01 09:21:00	0
1900-01-01 09:22:00	0
1900-01-01 09:23:00	0
1900-01-01 09:24:00	0
1900-01-01 09:25:00	0
1900-01-01 09:26:00	0
1900-01-01 09:27:00	0
1900-01-01 09:28:00	0
1900-01-01 09:29:00	0
1900-01-01 09:30:00	0
1900-01-01 09:31:00	0
1900-01-01 09:32:00	0
1900-01-01 09:33:00	0
1900-01-01 09:34:00	0
1900-01-01 09:35:00	0
1900-01-01 09:36:00	0
1900-01-01 09:37:00	2.03
1900-01-01 09:38:00	0
1900-01-01 09:39:00	0
1900-01-01 09:40:00	0
1900-01-01 09:41:00	0
1900-01-01 09:42:00	0
1900-01-01 09:43:00	0
1900-01-01 09:44:00	0
1900-01-01 09:45:00	0
1900-01-01 09:46:00	0
1900-01-01 09:47:00	0
1900-01-01 09:48:00	0
1900-01-01 09:49:00	0
1900-01-01 09:50:00	0
1900-01-01 09:51:00	0
1900-01-01 09:52:00	0
1900-01-01 09:53:00	0
1900-01-01 09:54:00	0
1900-01-01 09:55:00	0
1900-01-01 09:56:00	0
1900-01-01 09:57:00	0
1900-01-01 09:58:00	0
1900-01-01 09:59:00	0
1900-01-01 10:00:00	0
1900-01-01 10:01:00	0
1900-01-01 10:02:00	0
1900-01-01 10:03:00	0
1900-01-01 10:04:00	0
1900-01-01 10:05:00	0
1900-01-01 10:06:00	0
1900-01-01 10:07:00	0
1900-01-01 10:08:00	0
1900-01-01 10:09:00	0
1900-01-01 10:10:00	0
1900-01-01 10:11:00	0
1900-01-01 10:12:00	0
1900-01-01 10:13:00	0
1900-01-01 10:14:00	0
1900-01-01 10:15:00	0
1900-01-01 10:16:00	0
1900-01-01 10:17:00	0
1900-01-01 10:18:00	0
1900-01-01 10:19:00	0
1900-01-01 10:20:00	0
1900-01-01 10:21:00	0
1900-01-01 10:22:00	0
1900-01-01 10:23:00	0
1900-01-01 10:24:00	0
1900-01-01 10:25:00	0
1900-01-01 10:26:00	3.43
1900-01-01 10:27:00	0
1900-01-01 10:28:00	0
1900-01-01 10:29:00	0
1900-01-01 10:30:00	0
1900-01-01 10:31:00	0
1900-01-01 10:32:00	0
1900-01-01 10:33:00	0
1900-01-01 10:34:00	0
1900-01-01 10:35:00	0
1900-01-01 10:36:00	0
1900-01-01 10:37:00	0
1900-01-01 10:38:00	0
1900-01-01 10:39:00	0
1900-01-01 10:40:00	0
1900-01-01 10:41:00	0
1900-01-01 10:42:00	2.07
1900-01-01 10:43:00	0
1900-01-01 10:44:00	0
1900-01-01 10:45:00	0
1900-01-01 10:46:00	0
1900-01-01 10:47:00	0
1900-01-01 10:48:00	0
1900-01-01 10:49:00	0
1900-01-01 10:50:00	0
1900-01-01 10:51:00	0
1900-01-01 10:52:00	0
1900-01-01 10:53:00	0
1900-01-01 10:54:00	2.42
1900-01-01 10:55:00	2
1900-01-01 10:56:00	0
1900-01-01 10:57:00	0
1900-01-01 10:58:00	0
1900-01-01 10:59:00	0
1900-01-01 11:00:00	0
1900-01-01 11:01:00	0
1900-01-01 11:02:00	0
1900-01-01 11:03:00	0
1900-01-01 11:04:00	0
1900-01-01 11:05:00	0
1900-01-01 11:06:00	0
1900-01-01 11:07:00	0
1900-01-01 11:08:00	0
1900-01-01 11:09:00	0
1900-01-01 11:10:00	0
1900-01-01 11:11:00	0
1900-01-01 11:12:00	0
1900-01-01 11:13:00	0
1900-01-01 11:14:00	4.88
1900-01-01 11:15:00	0
1900-01-01 11:16:00	15.85
1900-01-01 11:17:00	0
1900-01-01 11:18:00	0
1900-01-01 11:19:00	2.05
1900-01-01 11:20:00	65.24
1900-01-01 11:21:00	35.91
1900-01-01 11:22:00	2.44
1900-01-01 11:23:00	60.74
1900-01-01 11:24:00	29.83
1900-01-01 11:25:00	25.39
1900-01-01 11:26:00	0
1900-01-01 11:27:00	0
1900-01-01 11:28:00	0
1900-01-01 11:29:00	0
1900-01-01 11:30:00	0
1900-01-01 11:31:00	0
1900-01-01 11:32:00	0
1900-01-01 11:33:00	0
1900-01-01 11:34:00	0
1900-01-01 11:35:00	0
1900-01-01 11:36:00	0
1900-01-01 11:37:00	0
1900-01-01 11:38:00	0
1900-01-01 11:39:00	0
1900-01-01 11:40:00	0
1900-01-01 11:41:00	0
1900-01-01 11:42:00	0
1900-01-01 11:43:00	0
1900-01-01 11:44:00	0
1900-01-01 11:45:00	0
1900-01-01 11:46:00	0
1900-01-01 11:47:00	0
1900-01-01 11:48:00	0
1900-01-01 11:49:00	0
1900-01-01 11:50:00	0
1900-01-01 11:51:00	0
1900-01-01 11:52:00	0
1900-01-01 11:53:00	0
1900-01-01 11:54:00	0
1900-01-01 11:55:00	0
1900-01-01 11:56:00	0
1900-01-01 11:57:00	0
1900-01-01 11:58:00	0
1900-01-01 11:59:00	0
1900-01-01 12:00:00	0
1900-01-01 12:01:00	0
1900-01-01 12:02:00	16.09
1900-01-01 12:03:00	2.03
1900-01-01 12:04:00	0
1900-01-01 12:05:00	64.49
1900-01-01 12:06:00	102.03
1900-01-01 12:07:00	73.49
1900-01-01 12:08:00	166.58
1900-01-01 12:09:00	157.7
1900-01-01 12:10:00	95.3
1900-01-01 12:11:00	155.1
1900-01-01 12:12:00	39.82
1900-01-01 12:13:00	92.65
1900-01-01 12:14:00	76.67
1900-01-01 12:15:00	0
1900-01-01 12:16:00	0
1900-01-01 12:17:00	67.59
1900-01-01 12:18:00	89.82
1900-01-01 12:19:00	73.69
1900-01-01 12:20:00	74.79
1900-01-01 12:21:00	83.37
1900-01-01 12:22:00	150.18
1900-01-01 12:23:00	73.69
1900-01-01 12:24:00	119.44
1900-01-01 12:25:00	60.35
1900-01-01 12:26:00	92.23
1900-01-01 12:27:00	116.08
1900-01-01 12:28:00	95.3
1900-01-01 12:29:00	36.4
1900-01-01 12:30:00	128.34
1900-01-01 12:31:00	78.38
1900-01-01 12:32:00	48.08
1900-01-01 12:33:00	100.35
1900-01-01 12:34:00	56.37
1900-01-01 12:35:00	64.56
1900-01-01 12:36:00	218.78
1900-01-01 12:37:00	56.4
1900-01-01 12:38:00	41.99
1900-01-01 12:39:00	5.29
1900-01-01 12:40:00	63.02
1900-01-01 12:41:00	51.64
1900-01-01 12:42:00	7.27
1900-01-01 12:43:00	136.38
1900-01-01 12:44:00	94.53
1900-01-01 12:45:00	50.21
1900-01-01 12:46:00	0
1900-01-01 12:47:00	49.78
1900-01-01 12:48:00	117.62
1900-01-01 12:49:00	64.83
1900-01-01 12:50:00	40.84
1900-01-01 12:51:00	49.38
1900-01-01 12:52:00	0
1900-01-01 12:53:00	56.23
1900-01-01 12:54:00	0
1900-01-01 12:55:00	86.18
1900-01-01 12:56:00	128.6
1900-01-01 12:57:00	81.42
1900-01-01 12:58:00	0
1900-01-01 12:59:00	0
1900-01-01 13:00:00	0
1900-01-01 13:01:00	93.42
1900-01-01 13:02:00	45.8
1900-01-01 13:03:00	0
1900-01-01 13:04:00	24.9
1900-01-01 13:05:00	5.38
1900-01-01 13:06:00	36.79
1900-01-01 13:07:00	0
1900-01-01 13:08:00	152.21
1900-01-01 13:09:00	139.6
1900-01-01 13:10:00	14.3
1900-01-01 13:11:00	44.47
1900-01-01 13:12:00	4.71
1900-01-01 13:13:00	22.99
1900-01-01 13:14:00	31.21
1900-01-01 13:15:00	19.81
1900-01-01 13:16:00	93.8
1900-01-01 13:17:00	0
1900-01-01 13:18:00	0
1900-01-01 13:19:00	2.38
1900-01-01 13:20:00	10.04
1900-01-01 13:21:00	130.19
1900-01-01 13:22:00	57.43
1900-01-01 13:23:00	4.67
1900-01-01 13:24:00	65.64
1900-01-01 13:25:00	46.94
1900-01-01 13:26:00	121.76
1900-01-01 13:27:00	61.93
1900-01-01 13:28:00	137.76
1900-01-01 13:29:00	42.35
1900-01-01 13:30:00	0
1900-01-01 13:31:00	0
1900-01-01 13:32:00	94.39
1900-01-01 13:33:00	64
1900-01-01 13:34:00	57.17
1900-01-01 13:35:00	43.38
1900-01-01 13:36:00	60.67
1900-01-01 13:37:00	77.3
1900-01-01 13:38:00	12.25
1900-01-01 13:39:00	22.73
1900-01-01 13:40:00	49.32
1900-01-01 13:41:00	47.6
1900-01-01 13:42:00	0
1900-01-01 13:43:00	0
1900-01-01 13:44:00	0
1900-01-01 13:45:00	0
1900-01-01 13:46:00	0
1900-01-01 13:47:00	104.41
1900-01-01 13:48:00	60.07
1900-01-01 13:49:00	87.6
1900-01-01 13:50:00	16
1900-01-01 13:51:00	0
1900-01-01 13:52:00	48.17
1900-01-01 13:53:00	88.86
[truncated: 37,222 more rows]

## Sheet: fig.1C
	LD12/12		DD
Period length, h	wild type, Qp (x1000)	hrh1-/-, Qp (x1000)	wild type, Qp (x1000)	hrh1-/-, Qp (x1000)
16	0.607754	0.626522	0.431299	0.346803
16	0.769813	0.908295	0.488136	0.450786
16.0167	0.582519	0.591573	0.431146	0.347695
16.0167	0.708016	0.885878	0.49362	0.444389
16.0333	0.553019	0.531424	0.411974	0.329168
16.0333	0.678518	0.816121	0.512253	0.432344
16.05	0.536718	0.482641	0.40776	0.32788
16.05	0.611504	0.745728	0.476	0.439795
16.0667	0.463443	0.466639	0.375481	0.323223
16.0667	0.545799	0.713184	0.471292	0.422115
16.0833	0.417639	0.447781	0.375624	0.322538
16.0833	0.509764	0.667613	0.46479	0.402053
16.1	0.385596	0.416693	0.369377	0.307899
16.1	0.506361	0.631633	0.481152	0.382767
16.1167	0.368714	0.36479	0.36408	0.299117
16.1167	0.477737	0.599107	0.490363	0.378283
16.1333	0.344301	0.382008	0.381182	0.30333
16.1333	0.458803	0.566351	0.462444	0.367481
16.15	0.366459	0.368515	0.375339	0.273033
16.15	0.47008	0.55611	0.453029	0.367955
16.1667	0.339673	0.39744	0.404981	0.292764
16.1667	0.44858	0.562284	0.467949	0.413965
16.1833	0.322305	0.373899	0.391822	0.295067
16.1833	0.429521	0.53063	0.478669	0.4124
16.2	0.328979	0.335557	0.390165	0.262887
16.2	0.439611	0.489563	0.48719	0.401928
16.2167	0.339348	0.337603	0.389154	0.277495
16.2167	0.446954	0.465586	0.494438	0.41759
16.2333	0.325728	0.316322	0.380609	0.273861
16.2333	0.421687	0.438722	0.502987	0.415116
16.25	0.314044	0.306633	0.342747	0.28782
16.25	0.404431	0.416997	0.47248	0.434986
16.2667	0.31541	0.290369	0.353668	0.283364
16.2667	0.393883	0.393391	0.446627	0.434257
16.2833	0.294359	0.274462	0.344928	0.301494
16.2833	0.396851	0.374822	0.433253	0.430195
16.3	0.287766	0.259394	0.335916	0.315677
16.3	0.396866	0.373624	0.438551	0.458332
16.3167	0.280866	0.249806	0.315286	0.327862
16.3167	0.419847	0.363476	0.422908	0.461748
16.3333	0.29642	0.239806	0.306267	0.302308
16.3333	0.426175	0.356085	0.444897	0.445258
16.35	0.289496	0.211509	0.307982	0.329675
16.35	0.447492	0.348902	0.419038	0.498483
16.3667	0.283513	0.225027	0.32122	0.31994
16.3667	0.431669	0.357296	0.432702	0.456425
16.3833	0.27573	0.223135	0.335554	0.316584
16.3833	0.420512	0.346664	0.430478	0.448875
16.4	0.273058	0.228612	0.317082	0.313003
16.4	0.375175	0.355445	0.408921	0.437971
16.4167	0.270716	0.191445	0.293632	0.309826
16.4167	0.387332	0.348196	0.395473	0.434663
16.4333	0.300721	0.217651	0.303911	0.319386
16.4333	0.395078	0.352586	0.401799	0.434797
16.45	0.265785	0.226739	0.324589	0.334538
16.45	0.420803	0.363468	0.412284	0.431269
16.4667	0.274159	0.216202	0.346168	0.336509
16.4667	0.430202	0.357848	0.444954	0.449396
16.4833	0.284647	0.228465	0.325904	0.310288
16.4833	0.434016	0.353368	0.455502	0.413325
16.5	0.279784	0.24414	0.309099	0.310629
16.5	0.406416	0.360941	0.425572	0.400467
16.5167	0.268915	0.235556	0.320812	0.280016
16.5167	0.395389	0.351755	0.431085	0.379655
16.5333	0.278476	0.229068	0.326889	0.294532
16.5333	0.408623	0.35834	0.433205	0.372169
16.55	0.266981	0.259313	0.346773	0.314254
16.55	0.384303	0.368825	0.461985	0.388924
16.5667	0.262571	0.268599	0.34269	0.325724
16.5667	0.369663	0.361414	0.487364	0.424917
16.5833	0.271744	0.284009	0.322795	0.316484
16.5833	0.388854	0.386972	0.451161	0.428299
16.6	0.272383	0.293873	0.357077	0.317457
16.6	0.399475	0.407055	0.476599	0.453541
16.6167	0.287638	0.28389	0.362543	0.312326
16.6167	0.405054	0.414226	0.493589	0.436568
16.6333	0.268135	0.282373	0.382841	0.326272
16.6333	0.408458	0.410754	0.511544	0.442286
16.65	0.27232	0.274817	0.384412	0.336205
16.65	0.405199	0.390829	0.505401	0.449356
16.6667	0.254387	0.280316	0.391311	0.338593
16.6667	0.392098	0.403813	0.481334	0.451762
16.6833	0.255571	0.289129	0.38995	0.324339
16.6833	0.374174	0.396969	0.500736	0.440293
16.7	0.251793	0.307076	0.370943	0.303657
16.7	0.390715	0.403264	0.466595	0.415717
16.7167	0.262256	0.290197	0.353928	0.302455
16.7167	0.386527	0.378543	0.463004	0.396323
16.7333	0.273796	0.272749	0.345117	0.282544
16.7333	0.401874	0.360721	0.4427	0.40604
16.75	0.266329	0.296421	0.334599	0.28749
16.75	0.400488	0.395606	0.471742	0.430035
16.7667	0.251562	0.275876	0.354856	0.291795
16.7667	0.38256	0.369242	0.477199	0.430332
16.7833	0.258919	0.245554	0.37434	0.286742
16.7833	0.379809	0.352642	0.499984	0.45802
16.8	0.265868	0.243229	0.37125	0.314953
16.8	0.407818	0.359227	0.491929	0.489538
16.8167	0.275879	0.245787	0.35464	0.313539
16.8167	0.406331	0.352508	0.468843	0.494937
16.8333	0.282782	0.22126	0.352153	0.32845
16.8333	0.38981	0.342136	0.455194	0.48528
16.85	0.265416	0.219045	0.374653	0.289971
16.85	0.388709	0.333075	0.488045	0.437901
16.8667	0.276069	0.207262	0.375644	0.280352
16.8667	0.404948	0.310096	0.474284	0.421463
16.8833	0.275555	0.20792	0.367092	0.293359
16.8833	0.398093	0.329721	0.460261	0.42051
16.9	0.262704	0.211692	0.356877	0.294095
16.9	0.378458	0.346789	0.434838	0.434363
16.9167	0.271922	0.234075	0.355893	0.292282
16.9167	0.388449	0.378579	0.489548	0.412329
16.9333	0.280707	0.218216	0.340315	0.271924
16.9333	0.395176	0.353519	0.481635	0.404522
16.95	0.266269	0.22037	0.319905	0.289109
16.95	0.401607	0.356604	0.456355	0.410746
16.9667	0.267882	0.216564	0.33298	0.256022
16.9667	0.383998	0.364614	0.477622	0.41525
16.9833	0.267876	0.218414	0.336025	0.251643
16.9833	0.380894	0.359905	0.442814	0.404344
17	0.272272	0.23529	0.341654	0.261649
17	0.387838	0.387362	0.464066	0.403549
17.0167	0.296022	0.239489	0.368837	0.279717
17.0167	0.396167	0.367646	0.48665	0.395458
17.0333	0.306503	0.277945	0.381175	0.297295
17.0333	0.409289	0.411507	0.47458	0.448029
17.05	0.299227	0.244047	0.317352	0.281409
17.05	0.403273	0.38642	0.469186	0.430886
17.0667	0.310252	0.25973	0.347819	0.297139
17.0667	0.4346	0.420528	0.43375	0.455265
17.0833	0.322119	0.279157	0.346215	0.28647
17.0833	0.452003	0.43524	0.455729	0.452533
17.1	0.354243	0.296122	0.341925	0.274065
17.1	0.491185	0.457763	0.466357	0.464185
17.1167	0.373755	0.328343	0.346845	0.264927
17.1167	0.529706	0.495719	0.424787	0.449279
17.1333	0.385613	0.328707	0.350481	0.279373
17.1333	0.535658	0.50083	0.448651	0.429093
17.15	0.403515	0.328443	0.336104	0.273802
17.15	0.521634	0.473621	0.435087	0.406006
17.1667	0.409829	0.304821	0.323648	0.286434
17.1667	0.539576	0.436941	0.417253	0.452569
17.1833	0.379695	0.299842	0.331421	0.28644
17.1833	0.494729	0.41394	0.410835	0.466286
17.2	0.376632	0.279038	0.332286	0.273369
17.2	0.473155	0.37804	0.420228	0.435105
17.2167	0.351657	0.23716	0.312833	0.2636
17.2167	0.469267	0.332026	0.418013	0.399302
17.2333	0.31258	0.1975	0.333177	0.25507
17.2333	0.421353	0.323261	0.425587	0.390811
17.25	0.308759	0.202554	0.335515	0.250176
17.25	0.459024	0.30521	0.42782	0.410384
17.2667	0.295836	0.199925	0.322942	0.255848
17.2667	0.439019	0.331857	0.40257	0.379402
17.2833	0.267759	0.197604	0.320952	0.257509
17.2833	0.390815	0.331211	0.411845	0.375117
17.3	0.231977	0.202764	0.339042	0.292558
17.3	0.361062	0.325239	0.42722	0.387922
17.3167	0.23556	0.198786	0.31319	0.284167
17.3167	0.366997	0.329315	0.425306	0.397857
17.3333	0.234092	0.174846	0.302725	0.286482
17.3333	0.378724	0.316112	0.431796	0.405807
17.35	0.219079	0.148671	0.311042	0.271985
17.35	0.348993	0.301311	0.424476	0.39621
17.3667	0.230604	0.169797	0.344345	0.283554
17.3667	0.359622	0.331968	0.440436	0.422624
17.3833	0.224235	0.184077	0.316341	0.262814
17.3833	0.350606	0.332072	0.440332	0.399929
17.4	0.239062	0.210811	0.312782	0.244855
17.4	0.387681	0.323853	0.422778	0.392119
17.4167	0.243626	0.207246	0.327966	0.261601
17.4167	0.385661	0.329691	0.435584	0.386648
17.4333	0.254038	0.233285	0.328094	0.272153
17.4333	0.403998	0.36473	0.426527	0.380332
17.45	0.264131	0.226145	0.320221	0.276779
17.45	0.4443	0.393014	0.432305	0.362985
17.4667	0.238641	0.209351	0.319942	0.273542
17.4667	0.407256	0.381297	0.448073	0.383366
17.4833	0.247386	0.192265	0.334568	0.288085
17.4833	0.385809	0.366254	0.449383	0.403774
17.5	0.250779	0.185001	0.316615	0.273242
17.5	0.386599	0.33915	0.430224	0.420756
17.5167	0.250217	0.175329	0.297449	0.272683
17.5167	0.367194	0.336489	0.409761	0.438748
17.5333	0.236663	0.194919	0.317079	0.274643
17.5333	0.363267	0.34181	0.440843	0.460046
17.55	0.203874	0.186462	0.315827	0.270476
17.55	0.331784	0.328586	0.469561	0.465764
17.5667	0.218496	0.198597	0.336347	0.259363
17.5667	0.357816	0.331808	0.474638	0.444716
17.5833	0.226435	0.211318	0.357038	0.266326
17.5833	0.358201	0.323966	0.478729	0.405459
17.6	0.243966	0.22772	0.360636	0.264507
17.6	0.375932	0.339042	0.482413	0.405383
17.6167	0.255862	0.20805	0.354967	0.283273
17.6167	0.381772	0.33019	0.465938	0.424957
17.6333	0.25963	0.214716	0.388885	0.276382
17.6333	0.380713	0.349173	0.461962	0.421807
17.65	0.258097	0.21637	0.373332	0.290013
17.65	0.370915	0.36775	0.426984	0.43768
17.6667	0.267721	0.212899	0.386145	0.291339
17.6667	0.391977	0.377725	0.430939	0.427442
17.6833	0.278703	0.224529	0.396161	0.313856
17.6833	0.39614	0.390982	0.452517	0.448876
17.7	0.258952	0.207531	0.370881	0.344614
17.7	0.380459	0.398313	0.466118	0.489877
17.7167	0.247232	0.206633	0.378735	0.357119
17.7167	0.381463	0.407909	0.44912	0.514115
17.7333	0.263757	0.213823	0.377179	0.364011
17.7333	0.419856	0.403634	0.46628	0.499117
17.75	0.253523	0.230084	0.386974	0.380202
17.75	0.384794	0.398303	0.480952	0.510137
17.7667	0.239033	0.221643	0.350544	0.388274
17.7667	0.378704	0.37582	0.456016	0.51261
17.7833	0.247096	0.236539	0.341166	0.401123
17.7833	0.361367	0.385206	0.449856	0.49892
17.8	0.256305	0.24364	0.357504	0.418948
17.8	0.383153	0.401808	0.446585	0.556511
17.8167	0.2591	0.25865	0.371335	0.403058
17.8167	0.382266	0.426137	0.463612	0.557152
17.8333	0.271707	0.26093	0.351596	0.383706
17.8333	0.394351	0.423869	0.460917	0.553189
17.85	0.266076	0.265993	0.337737	0.395043
17.85	0.427812	0.4359	0.42113	0.546634
17.8667	0.269298	0.270882	0.337318	0.372508
17.8667	0.411091	0.45557	0.455677	0.509073
17.8833	0.289332	0.291035	0.335811	0.392707
17.8833	0.420642	0.45203	0.4717	0.521314
17.9	0.290399	0.288058	0.345549	0.37981
17.9	0.42358	0.463779	0.464063	0.51477
17.9167	0.310782	0.267872	0.328607	0.342887
17.9167	0.432694	0.434178	0.464823	0.514662
17.9333	0.310462	0.27727	0.334253	0.337611
17.9333	0.442728	0.47447	0.473732	0.48136
17.95	0.326607	0.267029	0.35871	0.342624
17.95	0.460749	0.489184	0.51104	0.503437
17.9667	0.349001	0.29799	0.359957	0.328185
17.9667	0.453374	0.545209	0.485321	0.468583
17.9833	0.382378	0.308157	0.365813	0.319206
17.9833	0.518949	0.593527	0.48989	0.449064
18	0.384846	0.316401	0.359858	0.305601
18	0.539851	0.608148	0.483818	0.430966
18.0167	0.379084	0.296215	0.362218	0.304541
18.0167	0.503411	0.568804	0.45536	0.429122
18.0333	0.348269	0.282718	0.372866	0.30163
18.0333	0.496478	0.527015	0.449787	0.438886
18.05	0.347372	0.211067	0.324848	0.257871
18.05	0.463739	0.448099	0.393916	0.402861
18.0667	0.325193	0.216715	0.324117	0.25655
18.0667	0.439502	0.44502	0.413386	0.417881
18.0833	0.310241	0.221801	0.322011	0.267608
18.0833	0.424394	0.440379	0.401372	0.396748
18.1	0.295347	0.204427	0.312423	0.269285
18.1	0.414969	0.404131	0.396695	0.421305
18.1167	0.274804	0.194132	0.306789	0.264556
18.1167	0.417762	0.395762	0.419479	0.390931
18.1333	0.283945	0.199692	0.316945	0.253
18.1333	0.428145	0.378746	0.40155	0.37425
18.15	0.275216	0.190855	0.303092	0.258037
18.15	0.412392	0.38695	0.405365	0.384593
18.1667	0.277524	0.165671	0.322143	0.254085
18.1667	0.400078	0.359514	0.419872	0.381695
18.1833	0.272479	0.164806	0.322455	0.269598
18.1833	0.39574	0.359083	0.42026	0.401407
18.2	0.268201	0.163902	0.341574	0.262737
18.2	0.400435	0.34338	0.437864	0.370039
18.2167	0.262364	0.176853	0.312121	0.267111
18.2167	0.384684	0.352257	0.413404	0.384495
18.2333	0.244645	0.176655	0.315808	0.266148
18.2333	0.389255	0.346911	0.409747	0.371018
18.25	0.262038	0.164321	0.338481	0.254615
18.25	0.371032	0.327091	0.440233	0.375421
18.2667	0.255451	0.161231	0.315858	0.230605
18.2667	0.376882	0.307537	0.419691	0.34889
18.2833	0.236899	0.17329	0.306803	0.236577
18.2833	0.370055	0.323404	0.425704	0.37252
18.3	0.264386	0.151343	0.288156	0.232365
18.3	0.387286	0.311751	0.393674	0.381599
18.3167	0.286288	0.136622	0.298573	0.281383
18.3167	0.395418	0.310364	0.400435	0.379276
18.3333	0.281827	0.141759	0.276458	0.280212
18.3333	0.4058	0.313763	0.383229	0.405896
18.35	0.25731	0.147073	0.278056	0.258782
18.35	0.404808	0.313248	0.372607	0.409899
18.3667	0.254252	0.148318	0.299545	0.259875
18.3667	0.411602	0.312363	0.407778	0.393303
18.3833	0.253162	0.153031	0.299937	0.263514
18.3833	0.388657	0.314955	0.407719	0.400458
18.4	0.245634	0.171797	0.31162	0.269025
18.4	0.376739	0.338123	0.412318	0.393645
18.4167	0.232533	0.168878	0.290545	0.239241
18.4167	0.36301	0.335955	0.389764	0.392785
18.4333	0.243265	0.167573	0.306694	0.244853
18.4333	0.360321	0.343575	0.410479	0.397714
18.45	0.251392	0.153041	0.307451	0.228484
18.45	0.362287	0.334051	0.418204	0.371383
18.4667	0.236608	0.169935	0.28663	0.241436
18.4667	0.336075	0.324617	0.430285	0.346979
18.4833	0.242626	0.148469	0.277371	0.230697
18.4833	0.322834	0.296946	0.413638	0.37075
18.5	0.241841	0.143522	0.295295	0.223161
18.5	0.34463	0.312515	0.399341	0.343983
18.5167	0.251929	0.145495	0.290443	0.243412
18.5167	0.360354	0.302187	0.40396	0.381638
18.5333	0.243287	0.149941	0.311178	0.250566
18.5333	0.368916	0.299372	0.418197	0.386969
18.55	0.258759	0.174814	0.282778	0.272473
18.55	0.386064	0.316357	0.405378	0.383006
18.5667	0.265196	0.174022	0.323172	0.267521
18.5667	0.395607	0.337936	0.425689	0.391908
18.5833	0.278387	0.19168	0.330282	0.266149
18.5833	0.418514	0.347086	0.421953	0.393253
18.6	0.283353	0.197134	0.324133	0.282208
18.6	0.411059	0.341813	0.448738	0.405371
18.6167	0.284022	0.204017	0.285598	0.289301
18.6167	0.416747	0.343079	0.465029	0.406585
18.6333	0.294151	0.219091	0.278996	0.281862
18.6333	0.431227	0.358582	0.454717	0.402165
18.65	0.325506	0.230738	0.297906	0.263819
18.65	0.449703	0.363551	0.469268	0.402295
18.6667	0.341959	0.235209	0.328256	0.256675
18.6667	0.450261	0.37345	0.486883	0.43483
18.6833	0.341098	0.216249	0.356975	0.252676
18.6833	0.46036	0.368844	0.52836	0.443498
18.7	0.308576	0.242303	0.348082	0.270795
18.7	0.420227	0.374619	0.512613	0.451882
18.7167	0.315557	0.221336	0.325907	0.281005
18.7167	0.427506	0.348989	0.492663	0.459397
18.7333	0.300014	0.216174	0.327506	0.294685
18.7333	0.409666	0.329171	0.491455	0.449711
18.75	0.289327	0.229678	0.333838	0.313976
18.75	0.403119	0.333443	0.451837	0.458463
18.7667	0.276864	0.231092	0.31982	0.327275
18.7667	0.412069	0.316775	0.460325	0.468931
18.7833	0.26888	0.235432	0.304821	0.321041
18.7833	0.415144	0.351319	0.437184	0.452914
18.8	0.269768	0.228264	0.318471	0.332758
18.8	0.421124	0.323506	0.457686	0.45218
18.8167	0.275119	0.218495	0.306039	0.327989
18.8167	0.423424	0.332964	0.44389	0.44003
18.8333	0.250111	0.190128	0.342272	0.32546
18.8333	0.379043	0.321044	0.452335	0.455568
18.85	0.261319	0.193858	0.34965	0.324651
18.85	0.386685	0.322736	0.485452	0.441344
18.8667	0.22461	0.200684	0.370778	0.31618
18.8667	0.363055	0.333741	0.518513	0.443043
18.8833	0.223558	0.190929	0.396946	0.323626
18.8833	0.377257	0.309577	0.525058	0.446545
18.9	0.231352	0.19344	0.381995	0.351002
18.9	0.370722	0.304814	0.517809	0.475564
18.9167	0.227162	0.190974	0.373099	0.351524
18.9167	0.357477	0.290167	0.522288	0.49375
18.9333	0.228053	0.195752	0.365427	0.363084
18.9333	0.375618	0.302911	0.516806	0.49299
18.95	0.240617	0.185252	0.369915	0.363072
18.95	0.373025	0.318344	0.482187	0.500001
18.9667	0.265398	0.20248	0.378628	0.389519
18.9667	0.364629	0.333771	0.463159	0.563243
18.9833	0.276844	0.234212	0.371781	0.399296
18.9833	0.390907	0.38575	0.478586	0.585281
19	0.275923	0.224789	0.383439	0.402096
19	0.412468	0.368113	0.4725	0.614412
19.0167	0.292898	0.248046	0.371352	0.397211
19.0167	0.412044	0.366211	0.431257	0.59533
19.0333	0.303519	0.270885	0.363885	0.364723
19.0333	0.436997	0.385927	0.441479	0.553582
19.05	0.3029	0.273439	0.349405	0.359957
19.05	0.431019	0.382859	0.475842	0.509071
19.0667	0.321384	0.300327	0.358099	0.343762
19.0667	0.465687	0.428106	0.465542	0.492035
19.0833	0.315685	0.325502	0.349756	0.304601
19.0833	0.473797	0.448866	0.440753	0.449673
19.1	0.356921	0.369911	0.343116	0.308721
19.1	0.4811	0.46661	0.464594	0.467446
19.1167	0.353682	0.392537	0.340614	0.279761
19.1167	0.505828	0.503227	0.442681	0.44178
19.1333	0.334928	0.381271	0.34469	0.25991
19.1333	0.464671	0.502595	0.442946	0.405169
19.15	0.33549	0.388953	0.338035	0.269637
19.15	0.483438	0.514986	0.433219	0.400496
19.1667	0.37987	0.407492	0.308196	0.265543
19.1667	0.52568	0.5385	0.396086	0.420478
19.1833	0.403182	0.387124	0.308429	0.23614
19.1833	0.537974	0.520089	0.393562	0.397582
19.2	0.402382	0.391973	0.310694	0.236947
19.2	0.574245	0.53476	0.380074	0.396029
19.2167	0.402646	0.380027	0.310676	0.236197
19.2167	0.539291	0.482973	0.405388	0.389439
19.2333	0.390558	0.358661	0.320944	0.217356
19.2333	0.515399	0.461709	0.404855	0.371947
19.25	0.358465	0.343379	0.312054	0.249088
19.25	0.474946	0.449241	0.401943	0.363839
19.2667	0.317161	0.322046	0.298376	0.225124
19.2667	0.446954	0.449594	0.378967	0.352169
19.2833	0.288537	0.315945	0.290442	0.225144
19.2833	0.432352	0.439244	0.355287	0.36726
19.3	0.273527	0.299766	0.286777	0.264636
19.3	0.423099	0.415596	0.376253	0.41087
19.3167	0.290132	0.271892	0.27949	0.293445
19.3167	0.407488	0.408834	0.396866	0.443523
19.3333	0.276757	0.230398	0.292246	0.302639
19.3333	0.399195	0.356752	0.423439	0.458778
19.35	0.258806	0.221388	0.279421	0.315806
19.35	0.381108	0.366811	0.392215	0.450807
19.3667	0.258634	0.18939	0.282705	0.293145
19.3667	0.389319	0.32794	0.430982	0.424566
19.3833	0.237324	0.154785	0.296086	0.262466
19.3833	0.372019	0.315568	0.42244	0.423836
19.4	0.194589	0.161625	0.309531	0.264493
19.4	0.347987	0.325845	0.417432	0.426789
19.4167	0.211723	0.135263	0.322861	0.273568
19.4167	0.343055	0.321015	0.408004	0.424403
19.4333	0.187055	0.14929	0.328641	0.24672
19.4333	0.341907	0.322697	0.429624	0.38672
19.45	0.215007	0.140294	0.332303	0.249057
19.45	0.353198	0.329676	0.431085	0.379841
19.4667	0.210729	0.138924	0.336948	0.252678
19.4667	0.355061	0.324787	0.406053	0.393416
19.4833	0.217169	0.124475	0.314285	0.259979
19.4833	0.359042	0.315656	0.429117	0.409046
19.5	0.208564	0.134158	0.29802	0.262603
19.5	0.347897	0.298302	0.425941	0.430164
19.5167	0.203112	0.140375	0.291419	0.248973
19.5167	0.318801	0.275491	0.412685	0.422137
19.5333	0.210166	0.159906	0.296535	0.259542
19.5333	0.350042	0.295154	0.385844	0.419945
19.55	0.209341	0.167719	0.305901	0.25118
19.55	0.375086	0.308779	0.437891	0.394893
19.5667	0.224102	0.18907	0.282918	0.248932
19.5667	0.394069	0.314499	0.394504	0.384971
19.5833	0.242848	0.177136	0.298848	0.252296
19.5833	0.405141	0.330791	0.428168	0.378666
19.6	0.228413	0.200423	0.253732	0.259316
19.6	0.404263	0.337865	0.402379	0.386919
19.6167	0.233316	0.196236	0.251867	0.291076
19.6167	0.416841	0.337461	0.407667	0.436082
19.6333	0.247976	0.182481	0.274413	0.272003
19.6333	0.399115	0.314791	0.411823	0.437116
19.65	0.213598	0.172427	0.285527	0.306242
19.65	0.376007	0.313548	0.422144	0.43854
19.6667	0.219179	0.143015	0.323098	0.304547
19.6667	0.372626	0.297841	0.442564	0.469747
19.6833	0.189252	0.140994	0.324769	0.335842
19.6833	0.357317	0.292927	0.463301	0.46754
19.7	0.188047	0.140653	0.315087	0.327999
19.7	0.347428	0.279676	0.459209	0.44984
19.7167	0.208862	0.165086	0.326334	0.313932
19.7167	0.356487	0.308699	0.461292	0.437106
19.7333	0.199987	0.165405	0.328544	0.325832
19.7333	0.327232	0.319122	0.48136	0.458354
19.75	0.211481	0.19001	0.325151	0.30207
19.75	0.335012	0.359032	0.468563	0.446165
19.7667	0.207587	0.2041	0.317627	0.281778
19.7667	0.34158	0.363189	0.466858	0.451038
19.7833	0.20467	0.164112	0.306688	0.301068
19.7833	0.356842	0.338554	0.46578	0.455529
19.8	0.201166	0.163332	0.30941	0.290468
19.8	0.344853	0.330231	0.459545	0.439899
19.8167	0.220716	0.154596	0.311709	0.269011
19.8167	0.383388	0.31439	0.431128	0.450059
19.8333	0.220004	0.155248	0.318283	0.264746
19.8333	0.371201	0.327426	0.438806	0.437987
19.85	0.209476	0.151096	0.333918	0.279965
19.85	0.352488	0.296328	0.432665	0.423668
19.8667	0.199487	0.170588	0.328485	0.285493
19.8667	0.342828	0.323205	0.449296	0.426847
19.8833	0.196749	0.178694	0.328955	0.275942
19.8833	0.334698	0.342526	0.447764	0.416686
19.9	0.205692	0.185842	0.321152	0.285775
19.9	0.354167	0.345227	0.428271	0.429993
19.9167	0.209644	0.196942	0.333365	0.300212
19.9167	0.351329	0.371258	0.41034	0.425642
19.9333	0.201186	0.214931	0.339355	0.294544
19.9333	0.374198	0.40839	0.423251	0.413354
19.95	0.218976	0.222925	0.362893	0.30587
19.95	0.395881	0.411437	0.472976	0.407011
19.9667	0.258402	0.231443	0.348081	0.299694
19.9667	0.454284	0.440434	0.462183	0.403036
19.9833	0.281204	0.252802	0.304645	0.308069
19.9833	0.458399	0.444799	0.448659	0.430242
20	0.307822	0.238671	0.326882	0.283305
20	0.501053	0.466773	0.439293	0.405095
20.0167	0.309722	0.224634	0.315982	0.283107
20.0167	0.487679	0.438696	0.419258	0.416384
20.0333	0.271724	0.223085	0.307146	0.286587
20.0333	0.43634	0.401692	0.417939	0.413619
20.05	0.279276	0.209904	0.308709	0.262919
20.05	0.428191	0.394152	0.425749	0.396527
20.0667	0.271188	0.196628	0.321166	0.253225
20.0667	0.427992	0.38223	0.427743	0.387076
20.0833	0.268047	0.202922	0.311836	0.265395
20.0833	0.41629	0.368445	0.442128	0.3915
20.1	0.260421	0.224742	0.302101	0.261577
20.1	0.41349	0.367839	0.429878	0.395098
20.1167	0.238509	0.200194	0.285453	0.25899
20.1167	0.376558	0.348521	0.437528	0.383701
20.1333	0.254667	0.196173	0.320186	0.270917
20.1333	0.389669	0.329992	0.448451	0.410005
20.15	0.241819	0.186865	0.298915	0.291436
20.15	0.414994	0.31714	0.451249	0.422527
20.1667	0.245123	0.170117	0.302678	0.288574
20.1667	0.415224	0.318058	0.461007	0.423615
20.1833	0.248583	0.182194	0.315579	0.272489
20.1833	0.380216	0.337736	0.454285	0.432178
20.2	0.248717	0.162644	0.298205	0.281583
20.2	0.391219	0.315566	0.431325	0.447348
20.2167	0.241871	0.179283	0.318702	0.289482
20.2167	0.381476	0.323748	0.460955	0.441339
20.2333	0.254167	0.188744	0.365161	0.282397
20.2333	0.393803	0.324758	0.472608	0.448214
20.25	0.244309	0.201408	0.342691	0.27246
20.25	0.360628	0.362901	0.470475	0.474039
20.2667	0.23594	0.19765	0.34333	0.282302
20.2667	0.37054	0.37234	0.491932	0.483052
20.2833	0.218025	0.207111	0.34933	0.270121
20.2833	0.365722	0.382916	0.498084	0.475807
20.3	0.241458	0.219818	0.315285	0.259416
20.3	0.388009	0.384003	0.499745	0.474227
20.3167	0.220407	0.21269	0.340911	0.266011
20.3167	0.359768	0.377371	0.530709	0.475385
20.3333	0.219724	0.240523	0.324665	0.263154
20.3333	0.346135	0.390887	0.507866	0.466288
20.35	0.228355	0.202166	0.333854	0.261697
20.35	0.352472	0.344057	0.501589	0.44244
20.3667	0.264385	0.196369	0.341763	0.271318
20.3667	0.375074	0.337665	0.505081	0.417206
20.3833	0.258587	0.199037	0.322983	0.279371
20.3833	0.357779	0.362797	0.452458	0.440569
20.4	0.249159	0.209028	0.313474	0.276411
20.4	0.395067	0.34989	0.435056	0.427464
20.4167	0.220602	0.175507	0.307899	0.29579
20.4167	0.392743	0.339338	0.425618	0.432749
20.4333	0.2424	0.171235	0.277987	0.267218
20.4333	0.404709	0.329868	0.392529	0.398907
20.45	0.262458	0.159808	0.263209	0.25118
20.45	0.457322	0.34479	0.379444	0.385464
20.4667	0.258183	0.166144	0.277956	0.237609
20.4667	0.404115	0.341001	0.38646	0.364574
20.4833	0.288937	0.167739	0.289291	0.256256
20.4833	0.431809	0.321722	0.373329	0.372666
20.5	0.296761	0.194326	0.275574	0.226654
20.5	0.430731	0.3377	0.40325	0.341818
20.5167	0.312136	0.20925	0.284657	0.220178
20.5167	0.459587	0.381908	0.423143	0.370685
20.5333	0.340925	0.240055	0.294369	0.243691
20.5333	0.514121	0.409534	0.388617	0.373846
20.55	0.351885	0.236498	0.297106	0.231097
20.55	0.544869	0.428846	0.390507	0.343149
20.5667	0.365683	0.24944	0.308346	0.263725
20.5667	0.562321	0.448148	0.410526	0.361427
20.5833	0.366383	0.233195	0.270707	0.271612
20.5833	0.515619	0.409755	0.382154	0.388463
20.6	0.34213	0.217625	0.275096	0.256939
20.6	0.512142	0.39422	0.378514	0.362482
20.6167	0.379783	0.20743	0.278473	0.231927
20.6167	0.513558	0.368105	0.372344	0.343008
20.6333	0.339342	0.200862	0.290693	0.229465
20.6333	0.491475	0.359912	0.353195	0.339483
20.65	0.330645	0.197116	0.300287	0.214074
20.65	0.47584	0.360736	0.387145	0.349884
20.6667	0.305504	0.174404	0.301207	0.254477
20.6667	0.448708	0.340208	0.402073	0.374285
20.6833	0.301936	0.168875	0.31934	0.264899
20.6833	0.42805	0.336632	0.415767	0.408229
20.7	0.290251	0.148032	0.302249	0.275176
20.7	0.423009	0.337312	0.386499	0.398229
20.7167	0.277809	0.163424	0.293435	0.283604
20.7167	0.388202	0.323051	0.395493	0.422492
20.7333	0.263429	0.150541	0.275853	0.280912
20.7333	0.350651	0.334149	0.392557	0.421347
20.75	0.248972	0.136576	0.287149	0.276661
20.75	0.337523	0.31211	0.406285	0.441597
20.7667	0.25663	0.123432	0.297507	0.293406
20.7667	0.367698	0.303442	0.413687	0.460405
20.7833	0.251848	0.12687	0.288691	0.311867
20.7833	0.384511	0.312643	0.431353	0.453487
20.8	0.241781	0.130948	0.2908	0.303986
20.8	0.363405	0.312833	0.437499	0.474648
20.8167	0.250699	0.133074	0.322934	0.31201
20.8167	0.381671	0.302693	0.456642	0.459752
20.8333	0.247232	0.127961	0.334805	0.30411
20.8333	0.368084	0.306787	0.445262	0.448169
20.85	0.238353	0.124884	0.320637	0.281633
20.85	0.377339	0.316201	0.428362	0.406174
20.8667	0.237096	0.124258	0.34733	0.291976
20.8667	0.391771	0.319014	0.431672	0.431022
20.8833	0.248457	0.15061	0.33127	0.304572
20.8833	0.422179	0.355229	0.440373	0.438845
20.9	0.224113	0.159677	0.326098	0.299087
20.9	0.389698	0.374751	0.444913	0.459352
20.9167	0.258503	0.138527	0.338354	0.291404
20.9167	0.386308	0.333005	0.453092	0.444541
20.9333	0.231163	0.139004	0.331627	0.300137
20.9333	0.376649	0.342043	0.463032	0.485262
20.95	0.250106	0.161634	0.313779	0.27336
20.95	0.410148	0.341643	0.470821	0.492779
20.9667	0.275221	0.167945	0.320058	0.285424
20.9667	0.396874	0.366996	0.450235	0.511187
20.9833	0.289205	0.157383	0.317498	0.280377
20.9833	0.426446	0.340483	0.460913	0.496412
21	0.288093	0.183181	0.28553	0.27977
21	0.397231	0.364803	0.449899	0.515483
21.0167	0.29732	0.168963	0.291497	0.298603
21.0167	0.42584	0.333572	0.438032	0.51617
21.0333	0.281455	0.167381	0.29598	0.291728
21.0333	0.397129	0.330525	0.433117	0.529431
21.05	0.273122	0.173083	0.315485	0.263547
21.05	0.388086	0.336027	0.438244	0.495481
21.0667	0.278381	0.176848	0.323211	0.259125
21.0667	0.388389	0.315937	0.419354	0.468052
21.0833	0.259073	0.167831	0.30929	0.264649
21.0833	0.370457	0.311915	0.404375	0.482121
21.1	0.300736	0.152193	0.306829	0.286429
21.1	0.392057	0.30642	0.429095	0.477066
21.1167	0.275701	0.16369	0.294344	0.301814
21.1167	0.396747	0.33196	0.400673	0.475381
21.1333	0.281329	0.182703	0.288411	0.298119
21.1333	0.384785	0.327111	0.384087	0.466988
21.15	0.291526	0.176747	0.292878	0.333638
21.15	0.382219	0.34719	0.397458	0.487376
21.1667	0.314423	0.177348	0.302429	0.306925
21.1667	0.404203	0.352737	0.388516	0.486201
21.1833	0.287498	0.170133	0.325681	0.325511
21.1833	0.393072	0.33759	0.421573	0.502074
21.2	0.31084	0.183147	0.285525	0.304451
21.2	0.415932	0.33054	0.43648	0.449143
21.2167	0.326078	0.196758	0.307192	0.297722
21.2167	0.411607	0.335731	0.436833	0.443716
21.2333	0.336819	0.198973	0.317725	0.291577
21.2333	0.424624	0.356679	0.469814	0.414426
21.25	0.32531	0.194412	0.316578	0.324357
21.25	0.413025	0.339889	0.454886	0.441879
21.2667	0.341428	0.221429	0.327726	0.346758
21.2667	0.418421	0.351816	0.46575	0.485382
21.2833	0.31089	0.21675	0.308655	0.320605
21.2833	0.399827	0.32811	0.40781	0.44617
21.3	0.314112	0.24497	0.34248	0.299364
21.3	0.425056	0.38965	0.451345	0.453554
21.3167	0.339276	0.26117	0.307391	0.281531
21.3167	0.431541	0.398963	0.457309	0.470972
21.3333	0.352447	0.261471	0.301224	0.282579
21.3333	0.446997	0.393167	0.445208	0.507196
21.35	0.358818	0.24782	0.365746	0.286919
21.35	0.429828	0.390105	0.476571	0.537825
21.3667	0.332146	0.238278	0.353029	0.287936
21.3667	0.426018	0.392764	0.488376	0.516039
21.3833	0.345655	0.246792	0.3401	0.280915
21.3833	0.424614	0.383898	0.47259	0.492525
21.4	0.330639	0.21769	0.330293	0.263162
21.4	0.392531	0.362844	0.441478	0.480533
21.4167	0.323913	0.246972	0.302787	0.279972
21.4167	0.399127	0.388072	0.443649	0.446217
21.4333	0.315165	0.221067	0.322953	0.282791
21.4333	0.406347	0.334519	0.452513	0.428446
21.45	0.300472	0.22272	0.287553	0.287645
21.45	0.398543	0.360296	0.440462	0.414296
21.4667	0.306961	0.211048	0.31037	0.292768
21.4667	0.391987	0.346719	0.439623	0.413315
21.4833	0.297029	0.205581	0.320819	0.280573
21.4833	0.390852	0.35101	0.42593	0.410187
21.5	0.307418	0.194993	0.325167	0.274902
21.5	0.404734	0.328667	0.427525	0.39465
21.5167	0.308993	0.196139	0.332109	0.268338
21.5167	0.415996	0.33049	0.453083	0.3791
21.5333	0.3064	0.205456	0.334165	0.276974
21.5333	0.416356	0.337395	0.45154	0.382921
21.55	0.301694	0.211301	0.350527	0.285831
21.55	0.421014	0.339433	0.443667	0.419048
21.5667	0.286771	0.193665	0.365571	0.276421
21.5667	0.399463	0.355446	0.435574	0.418959
21.5833	0.297617	0.197582	0.336925	0.271405
21.5833	0.427475	0.355883	0.415034	0.41762
21.6	0.283411	0.200984	0.361937	0.27755
21.6	0.433246	0.364838	0.427657	0.440581
21.6167	0.275868	0.181875	0.345137	0.309647
21.6167	0.407033	0.336658	0.461736	0.474449
21.6333	0.264648	0.208588	0.379655	0.315417
21.6333	0.381313	0.377677	0.450371	0.461128
21.65	0.258823	0.196502	0.36744	0.317195
21.65	0.362375	0.376748	0.445864	0.444215
21.6667	0.251081	0.204312	0.376625	0.305514
21.6667	0.342395	0.364881	0.462433	0.428459
21.6833	0.237519	0.206561	0.367935	0.31212
21.6833	0.317903	0.371497	0.452673	0.442751
21.7	0.233354	0.224682	0.338982	0.287576
21.7	0.323164	0.385699	0.429896	0.427596
21.7167	0.236033	0.230393	0.29888	0.283893
21.7167	0.346864	0.386197	0.432778	0.404875
21.7333	0.272435	0.254277	0.31163	0.250923
21.7333	0.371971	0.394221	0.420454	0.388374
21.75	0.268725	0.249219	0.33244	0.235129
21.75	0.380878	0.374108	0.414563	0.37468
21.7667	0.261372	0.22121	0.319321	0.193729
21.7667	0.399708	0.347633	0.400931	0.342347
21.7833	0.263152	0.227697	0.304439	0.21497
21.7833	0.412117	0.373165	0.416598	0.372079
21.8	0.265907	0.220326	0.340121	0.218322
21.8	0.411188	0.388216	0.447138	0.368854
21.8167	0.254096	0.234433	0.327676	0.21351
21.8167	0.389363	0.385777	0.4465	0.366837
21.8333	0.238752	0.222716	0.322381	0.224375
21.8333	0.338619	0.376053	0.432278	0.388418
21.85	0.224754	0.218958	0.30221	0.219622
21.85	0.335272	0.371426	0.437784	0.398231
21.8667	0.204307	0.205652	0.307681	0.227836
21.8667	0.316393	0.325565	0.430037	0.408698
21.8833	0.231688	0.164638	0.29016	0.203154
21.8833	0.33275	0.321581	0.416714	0.379209
21.9	0.204357	0.173921	0.319515	0.21324
21.9	0.316468	0.34473	0.42919	0.343145
21.9167	0.211937	0.137741	0.293412	0.160481
21.9167	0.328782	0.33907	0.400837	0.287937
21.9333	0.191785	0.13877	0.304401	0.154999
21.9333	0.343178	0.320577	0.416154	0.298425
21.95	0.188782	0.135665	0.312266	0.185367
21.95	0.344641	0.315966	0.446022	0.327311
21.9667	0.206466	0.125591	0.292231	0.20366
21.9667	0.32312	0.323896	0.416732	0.314356
21.9833	0.200064	0.139153	0.304924	0.206408
21.9833	0.322898	0.349053	0.43205	0.332576
22	0.213644	0.134182	0.265146	0.216911
22	0.322307	0.341518	0.399479	0.372743
22.0167	0.23772	0.126821	0.286171	0.210241
22.0167	0.343716	0.343926	0.363984	0.339667
22.0333	0.222948	0.11718	0.26908	0.177512
22.0333	0.339514	0.335367	0.362899	0.306462
22.05	0.208734	0.113532	0.274573	0.183084
22.05	0.346462	0.322612	0.357002	0.297245
22.0667	0.220007	0.129302	0.282997	0.187221
22.0667	0.367879	0.323517	0.381469	0.326013
22.0833	0.20186	0.129246	0.306745	0.194889
22.0833	0.377753	0.344393	0.402991	0.322607
22.1	0.212694	0.151918	0.300219	0.189873
22.1	0.360346	0.353104	0.389784	0.329414
22.1167	0.20659	0.132309	0.302789	0.196149
22.1167	0.362275	0.34433	0.409029	0.330222
22.1333	0.184009	0.128722	0.304137	0.210033
22.1333	0.329046	0.34678	0.411315	0.336922
22.15	0.205285	0.131462	0.31284	0.222813
22.15	0.338672	0.359138	0.444214	0.347464
22.1667	0.206745	0.11577	0.279077	0.220456
22.1667	0.352943	0.322723	0.428242	0.319258
22.1833	0.204424	0.124836	0.290443	0.214639
22.1833	0.358138	0.329938	0.443719	0.319146
22.2	0.200251	0.11917	0.281431	0.223423
22.2	0.348038	0.315905	0.391553	0.342436
22.2167	0.19364	0.115593	0.273479	0.247027
22.2167	0.326037	0.303298	0.382199	0.371954
22.2333	0.204425	0.14047	0.269324	0.274631
22.2333	0.340347	0.323143	0.373735	0.387776
22.25	0.185248	0.127639	0.265611	0.264172
22.25	0.326497	0.303974	0.397966	0.400276
22.2667	0.207567	0.145227	0.272571	0.265792
22.2667	0.35191	0.32455	0.421661	0.403927
22.2833	0.218642	0.148311	0.306722	0.281188
22.2833	0.365553	0.308224	0.423295	0.399436
22.3	0.216349	0.174297	0.32846	0.296674
22.3	0.391982	0.316346	0.448893	0.440356
22.3167	0.23157	0.173441	0.343552	0.301149
22.3167	0.383815	0.326111	0.464325	0.467404
22.3333	0.253938	0.183853	0.33842	0.317279
22.3333	0.383205	0.338372	0.475537	0.478754
22.35	0.255555	0.190252	0.338168	0.302804
22.35	0.394783	0.328993	0.500328	0.450032
22.3667	0.255974	0.190282	0.338015	0.316192
22.3667	0.406324	0.344556	0.505495	0.471749
22.3833	0.269679	0.173625	0.361234	0.328592
22.3833	0.418362	0.334863	0.518933	0.480885
22.4	0.271067	0.188258	0.351375	0.342016
22.4	0.41639	0.350915	0.501357	0.492264
22.4167	0.312082	0.191291	0.35415	0.365848
22.4167	0.446131	0.375939	0.532167	0.520877
22.4333	0.304181	0.204935	0.386492	0.364623
22.4333	0.45459	0.393983	0.536825	0.533963
22.45	0.295086	0.201956	0.37393	0.392986
22.45	0.438301	0.37964	0.512665	0.568736
22.4667	0.292699	0.207345	0.387501	0.404871
22.4667	0.438728	0.402039	0.534739	0.576927
22.4833	0.328619	0.239609	0.376102	0.407069
22.4833	0.451815	0.40816	0.546418	0.579983
22.5	0.344605	0.228624	0.369569	0.411623
22.5	0.472049	0.410772	0.525141	0.571229
22.5167	0.337658	0.243055	0.379647	0.391268
22.5167	0.488698	0.436002	0.526198	0.58308
22.5333	0.358097	0.269229	0.413833	0.413013
22.5333	0.492804	0.453253	0.530185	0.616076
22.55	0.363405	0.276184	0.398282	0.415373
22.55	0.503877	0.491741	0.535538	0.624673
22.5667	0.384954	0.289219	0.402559	0.41204
22.5667	0.519899	0.505217	0.538192	0.657331
22.5833	0.390018	0.271372	0.42233	0.439064
22.5833	0.530553	0.52394	0.551376	0.656078
22.6	0.390884	0.28405	0.410559	0.437789
22.6	0.549763	0.568483	0.554219	0.685681
22.6167	0.389536	0.299472	0.393207	0.459142
22.6167	0.559225	0.607864	0.583092	0.708609
22.6333	0.387712	0.296637	0.413986	0.458542
22.6333	0.579956	0.610043	0.627344	0.731871
22.65	0.413552	0.29018	0.423002	0.466806
22.65	0.602431	0.596973	0.661794	0.742037
22.6667	0.43582	0.307107	0.387934	0.472235
22.6667	0.637502	0.618868	0.685373	0.752754
22.6833	0.453179	0.30744	0.408081	0.479254
22.6833	0.652904	0.628504	0.714194	0.775024
22.7	0.45069	0.344431	0.455019	0.4409
22.7	0.67526	0.684457	0.752257	0.775339
22.7167	0.479311	0.355905	0.429276	0.487128
22.7167	0.731111	0.697705	0.76297	0.833101
22.7333	0.476599	0.357609	0.443423	0.470367
22.7333	0.75429	0.692109	0.771603	0.846788
22.75	0.485244	0.378476	0.461884	0.487794
22.75	0.7624	0.726664	0.771995	0.884615
22.7667	0.467916	0.379738	0.460491	0.52443
22.7667	0.753302	0.749109	0.76581	0.915998
22.7833	0.481824	0.408847	0.479031	0.538965
22.7833	0.75773	0.778056	0.76268	0.929933
22.8	0.511956	0.433911	0.520246	0.538672
22.8	0.793949	0.818334	0.768174	0.936069
22.8167	0.548359	0.463993	0.503173	0.552278
22.8167	0.826152	0.859669	0.775092	0.96365
22.8333	0.569334	0.452803	0.475384	0.546514
22.8333	0.862886	0.871288	0.762904	0.984624
22.85	0.586784	0.458824	0.475553	0.552338
22.85	0.877768	0.913538	0.775751	1.01299
22.8667	0.571541	0.472628	0.485685	0.561638
22.8667	0.933775	0.927574	0.794288	1.04697
22.8833	0.571054	0.487754	0.446211	0.571676
22.8833	0.946396	0.951453	0.776451	1.08565
22.9	0.603266	0.481911	0.490333	0.574932
22.9	0.96431	0.959037	0.822471	1.11196
22.9167	0.619967	0.506674	0.519783	0.592188
22.9167	1.01064	1.02005	0.828808	1.14902
22.9333	0.641558	0.509075	0.485438	0.587065
22.9333	1.02827	1.03169	0.815701	1.16658
22.95	0.622935	0.526642	0.510569	0.59368
22.95	1.0347	1.06571	0.847353	1.1991
22.9667	0.663917	0.55049	0.476113	0.581204
22.9667	1.08707	1.1191	0.849099	1.20914
22.9833	0.657411	0.581678	0.496747	0.591292
22.9833	1.12182	1.19385	0.868211	1.24995
23	0.660859	0.577146	0.535196	0.589654
23	1.14311	1.21325	0.88771	1.26257
23.0167	0.671027	0.598663	0.541949	0.580796
23.0167	1.16945	1.26493	0.888567	1.28558
23.0333	0.671365	0.615651	0.575683	0.626096
23.0333	1.2023	1.29889	0.928289	1.32552
23.05	0.723061	0.670754	0.614671	0.651027
23.05	1.24385	1.36777	0.966479	1.35796
23.0667	0.707634	0.701171	0.610442	0.650345
23.0667	1.25511	1.42356	0.97991	1.37162
23.0833	0.713492	0.697228	0.640434	0.660458
23.0833	1.29335	1.44537	1.00379	1.37935
23.1	0.760959	0.717696	0.647383	0.668661
23.1	1.36703	1.50456	0.99731	1.41479
23.1167	0.76146	0.717801	0.622145	0.663141
23.1167	1.38026	1.53615	1.01086	1.43894
23.1333	0.795944	0.772706	0.628156	0.660603
23.1333	1.43041	1.59149	1.01444	1.46218
23.15	0.775312	0.791442	0.673903	0.670872
23.15	1.46265	1.64959	1.06385	1.49621
23.1667	0.802433	0.810077	0.686432	0.690642
23.1667	1.50073	1.72224	1.09234	1.53502
23.1833	0.819937	0.824827	0.685926	0.710774
23.1833	1.53071	1.75002	1.10237	1.56153
23.2	0.847777	0.842972	0.710252	0.732913
23.2	1.57496	1.79923	1.13257	1.63252
23.2167	0.847453	0.900474	0.694413	0.741931
23.2167	1.60702	1.85095	1.15246	1.67002
23.2333	0.835475	0.924645	0.712493	0.737771
23.2333	1.6151	1.89563	1.15583	1.6643
23.25	0.852542	0.953491	0.731683	0.77187
23.25	1.67677	1.96694	1.19868	1.74925
23.2667	0.876063	0.94422	0.77491	0.778858
23.2667	1.6708	1.98236	1.24569	1.76753
23.2833	0.912985	0.943552	0.778739	0.801516
23.2833	1.7289	2.01518	1.29046	1.81401
23.3	0.94886	1.00707	0.753731	0.792855
23.3	1.7853	2.08994	1.32702	1.83169
23.3167	0.984698	0.999939	0.775844	0.834375
23.3167	1.80261	2.09538	1.34649	1.90038
23.3333	0.998947	1.05572	0.782826	0.867687
23.3333	1.84508	2.17114	1.39401	1.95282
23.35	0.997379	1.08036	0.830462	0.88374
23.35	1.89257	2.21894	1.40746	1.99235
23.3667	1.00072	1.12217	0.826922	0.888267
23.3667	1.90503	2.26741	1.43325	2.01437
23.3833	1.03644	1.13259	0.842494	0.895848
23.3833	1.93611	2.30914	1.45993	2.05561
23.4	1.04507	1.14212	0.85611	0.878486
23.4	1.96248	2.35396	1.47632	2.06206
23.4167	1.05828	1.16288	0.852124	0.886685
23.4167	2.01488	2.40843	1.51373	2.08407
23.4333	1.0926	1.19598	0.857955	0.899336
23.4333	2.0566	2.4627	1.52325	2.1205
23.45	1.08952	1.21773	0.854752	0.942942
23.45	2.07849	2.49276	1.5466	2.17036
23.4667	1.08784	1.25164	0.861205	0.971323
23.4667	2.06471	2.54765	1.57747	2.21588
23.4833	1.1196	1.28501	0.859123	0.976895
23.4833	2.12244	2.61	1.58664	2.24599
23.5	1.12675	1.26507	0.913421	1.03048
23.5	2.1548	2.62266	1.61813	2.31919
23.5167	1.15545	1.30562	0.956273	1.02785
23.5167	2.20368	2.66215	1.64804	2.34821
23.5333	1.16426	1.34451	0.933576	1.02054
23.5333	2.22454	2.69751	1.65529	2.36271
23.55	1.21074	1.33633	0.975015	1.02589
23.55	2.27451	2.71391	1.68522	2.40117
23.5667	1.23242	1.35937	0.970226	1.03326
23.5667	2.27733	2.74198	1.70351	2.43587
23.5833	1.26301	1.37276	0.997199	1.04212
23.5833	2.30797	2.80486	1.73817	2.49834
23.6	1.32801	1.37935	0.894803	1.0073
23.6	2.36403	2.64481	1.571	2.20626
23.6167	1.34921	1.41694	0.888021	1.05548
23.6167	2.42078	2.68728	1.56192	2.27145
23.6333	1.33021	1.41089	0.894584	1.07143
23.6333	2.41512	2.74527	1.56563	2.28706
23.65	1.37595	1.46905	0.862738	1.1219
23.65	2.44545	2.80723	1.56808	2.33052
23.6667	1.35118	1.50608	0.888553	1.1317
23.6667	2.46842	2.87679	1.58558	2.3245
23.6833	1.35151	1.5226	0.886032	1.15347
23.6833	2.51303	2.93137	1.61906	2.34208
23.7	1.36577	1.55496	0.89495	1.15881
23.7	2.53569	2.99284	1.62349	2.3441
23.7167	1.37637	1.60003	0.889267	1.18504
23.7167	2.56866	3.05162	1.63322	2.35008
23.7333	1.43449	1.6591	0.870684	1.17097
23.7333	2.63809	3.13572	1.61726	2.33822
23.75	1.47881	1.66371	0.861366	1.16348
23.75	2.69082	3.14961	1.62588	2.3313
23.7667	1.5027	1.69385	0.838581	1.13433
23.7667	2.73776	3.24938	1.62818	2.34115
23.7833	1.56013	1.76421	0.806936	1.10523
23.7833	2.80731	3.29665	1.62718	2.34701
23.8	1.63476	1.84212	0.806191	1.06173
23.8	2.88331	3.37456	1.61831	2.34204
23.8167	1.67427	1.8515	0.772123	1.04982
23.8167	2.92836	3.42408	1.61222	2.31546
23.8333	1.72123	1.92881	0.801581	1.02162
23.8333	2.9697	3.50098	1.61978	2.29584
23.85	1.78218	1.97405	0.751648	1.01181
23.85	3.0322	3.58739	1.59629	2.2541
23.8667	1.802	2.06616	0.750481	0.963989
23.8667	3.06519	3.69248	1.57003	2.22566
23.8833	1.88475	2.12157	0.725577	0.965439
23.8833	3.17044	3.76349	1.56232	2.19972
23.9	1.89956	2.15629	0.736195	0.932931
23.9	3.21017	3.8668	1.55086	2.15213
23.9167	1.95727	2.25767	0.728334	0.911077
23.9167	3.27259	3.94495	1.54418	2.08198
23.9333	1.99802	2.34142	0.683451	0.921151
23.9333	3.32165	4.00958	1.5155	2.07734
23.95	2.12284	2.42103	0.67726	0.883674
23.95	3.44911	4.11577	1.52436	2.03024
23.9667	2.2192	2.49022	0.689145	0.887484
23.9667	3.48216	4.19138	1.53814	1.98933
23.9833	2.31738	2.59908	0.693865	0.836235
23.9833	3.57566	4.28373	1.4886	1.93666
24	2.38301	2.65801	0.714782	0.846914
24	3.61822	4.34871	1.48622	1.91308
24.0167	2.28381	2.54645	0.683405	0.869933
24.0167	3.55959	4.24132	1.46085	1.90143
24.0333	2.21166	2.4398	0.678821	0.850358
24.0333	3.44868	4.14446	1.43901	1.84808
24.05	2.09896	2.32531	0.661	0.811064
24.05	3.36307	4.06127	1.4462	1.81482
24.0667	2.0483	2.25535	0.657516	0.797924
24.0667	3.2973	3.98085	1.41413	1.77854
24.0833	1.9366	2.15422	0.638186	0.787645
24.0833	3.17636	3.89212	1.40113	1.72984
24.1	1.81675	2.09255	0.65372	0.752349
24.1	3.08468	3.82219	1.41008	1.66971
24.1167	1.77313	1.98244	0.601891	0.744289
24.1167	3.01696	3.71736	1.35905	1.63717
24.1333	1.72789	1.94577	0.605712	0.772555
24.1333	2.95975	3.64637	1.35418	1.6219
24.15	1.71455	1.87296	0.624987	0.765905
24.15	2.92701	3.55733	1.32753	1.55768
24.1667	1.66914	1.8092	0.60876	0.747759
24.1667	2.86275	3.47208	1.32959	1.51567
24.1833	1.60897	1.76679	0.603183	0.726765
24.1833	2.77908	3.38637	1.30584	1.48336
24.2	1.57148	1.73368	0.583108	0.723241
24.2	2.71917	3.32116	1.27965	1.46208
24.2167	1.54411	1.69352	0.575578	0.708579
24.2167	2.68456	3.24724	1.2569	1.41894
24.2333	1.49627	1.65413	0.559726	0.70005
24.2333	2.60007	3.17703	1.24878	1.3843
24.25	1.4522	1.64224	0.574679	0.724859
24.25	2.55532	3.13899	1.20283	1.37915
24.2667	1.43837	1.59398	0.598927	0.694679
24.2667	2.50523	3.07973	1.21056	1.33411
24.2833	1.40685	1.57502	0.588633	0.676071
24.2833	2.45802	3.049	1.20163	1.31972
24.3	1.39163	1.54802	0.575688	0.651368
24.3	2.44976	2.97172	1.18098	1.27374
24.3167	1.3576	1.52946	0.569158	0.650227
24.3167	2.41256	2.92787	1.1327	1.26793
24.3333	1.34225	1.48448	0.568557	0.639001
24.3333	2.37095	2.85769	1.13139	1.22069
24.35	1.35979	1.47569	0.529744	0.639884
24.35	2.33132	2.80467	1.09027	1.19142
24.3667	1.33275	1.43457	0.528704	0.630992
24.3667	2.31654	2.74854	1.07655	1.17724
24.3833	1.37234	1.40005	0.548219	0.640923
24.3833	2.28002	2.69514	1.03023	1.17195
24.4	1.34194	1.36406	0.526693	0.627187
24.4	2.29288	2.62194	1.01364	1.15221
24.4167	1.31054	1.32756	0.483207	0.631497
24.4167	2.25071	2.57195	0.997235	1.16728
24.4333	1.34423	1.33448	0.47125	0.618977
24.4333	2.24867	2.51851	0.978111	1.16139
24.45	1.33533	1.30317	0.471479	0.613389
24.45	2.20954	2.46187	0.960322	1.16277
24.4667	1.31333	1.29845	0.475915	0.574797
24.4667	2.19399	2.41952	0.946814	1.12616
24.4833	1.27229	1.28166	0.464854	0.53691
24.4833	2.13309	2.35147	0.912769	1.11849
24.5	1.25938	1.28836	0.440152	0.498535
24.5	2.10281	2.31274	0.893011	1.04892
24.5167	1.2278	1.24768	0.441113	0.503071
24.5167	2.0409	2.26456	0.876584	1.00175
24.5333	1.17802	1.23699	0.439552	0.526753
24.5333	1.98806	2.231	0.883512	1.03721
24.55	1.1617	1.22874	0.44124	0.50194
24.55	1.94962	2.17499	0.867165	0.996895
24.5667	1.1169	1.17772	0.470693	0.489195
24.5667	1.89415	2.12971	0.876217	0.981304
24.5833	1.10749	1.15002	0.477765	0.490517
24.5833	1.86648	2.09244	0.855813	0.930269
24.6	1.08099	1.14568	0.505852	0.481566
24.6	1.84407	2.04744	0.886078	0.918138
24.6167	1.04881	1.12268	0.482068	0.471926
24.6167	1.77905	1.99638	0.829595	0.893535
24.6333	1.06233	1.07223	0.46924	0.444734
24.6333	1.78688	1.94301	0.809197	0.878864
24.65	1.05163	1.04522	0.429753	0.421062
24.65	1.75441	1.90295	0.806741	0.859569
24.6667	1.0607	1.03131	0.416776	0.411453
24.6667	1.73352	1.84921	0.766467	0.821244
24.6833	1.05725	1.02339	0.429051	0.399395
24.6833	1.66118	1.82903	0.766357	0.804776
24.7	1.02641	1.01007	0.422645	0.428809
24.7	1.63228	1.7744	0.73445	0.824041
24.7167	1.00054	0.978585	0.394652	0.401982
24.7167	1.59909	1.71825	0.69962	0.787698
24.7333	0.975543	0.968719	0.39122	0.384441
24.7333	1.57765	1.71295	0.695527	0.754829
24.75	0.945919	0.948023	0.38314	0.369734
24.75	1.5408	1.67208	0.71519	0.73537
24.7667	0.933005	0.923708	0.375475	0.376259
24.7667	1.49097	1.61122	0.672918	0.733116
24.7833	0.920273	0.892824	0.37685	0.351472
24.7833	1.46019	1.56232	0.646002	0.685172
24.8	0.887305	0.897199	0.388568	0.376554
24.8	1.43371	1.5556	0.649293	0.693555
24.8167	0.878481	0.872143	0.330139	0.366533
24.8167	1.41705	1.50966	0.636009	0.67174
24.8333	0.837809	0.857159	0.317287	0.37378
24.8333	1.36786	1.47915	0.603508	0.66774
24.85	0.812456	0.841769	0.345746	0.371101
24.85	1.34813	1.44196	0.6307	0.647941
24.8667	0.796203	0.813965	0.359177	0.35596
24.8667	1.31426	1.38701	0.60262	0.628296
24.8833	0.773593	0.778411	0.369107	0.351453
24.8833	1.27256	1.32343	0.596834	0.599703
24.9	0.764161	0.754366	0.366647	0.332404
24.9	1.26092	1.29605	0.582222	0.57168
24.9167	0.755575	0.729007	0.381512	0.347042
24.9167	1.22946	1.24434	0.602797	0.590114
24.9333	0.737307	0.738076	0.389323	0.327866
24.9333	1.202	1.2313	0.617435	0.568451
24.95	0.720046	0.697377	0.371968	0.31518
24.95	1.16112	1.17528	0.592973	0.566129
24.9667	0.726225	0.708098	0.373306	0.349864
24.9667	1.15768	1.14237	0.598107	0.566663
24.9833	0.716687	0.699766	0.37693	0.324633
24.9833	1.13863	1.12283	0.580385	0.537655
25	0.6651	0.675565	0.346459	0.322623
25	1.08236	1.05101	0.543056	0.520143
25.0167	0.659654	0.651208	0.345013	0.316051
25.0167	1.03511	1.02843	0.533711	0.507074
25.0333	0.641046	0.636147	0.353461	0.336708
25.0333	1.02792	0.9865	0.504129	0.515235
25.05	0.6573	0.618311	0.345286	0.322005
25.05	0.993724	0.96898	0.491025	0.487814
25.0667	0.638576	0.595873	0.342208	0.337353
25.0667	0.965727	0.917515	0.502156	0.485917
25.0833	0.604577	0.579108	0.365735	0.354766
25.0833	0.930769	0.866696	0.512308	0.497288
25.1	0.602256	0.551688	0.360697	0.345862
25.1	0.919795	0.825623	0.494123	0.49847
25.1167	0.584259	0.571381	0.357423	0.368038
25.1167	0.905503	0.7995	0.4879	0.487499
25.1333	0.576289	0.559687	0.365765	0.382276
25.1333	0.879721	0.767823	0.500218	0.507807
25.15	0.559268	0.53848	0.35515	0.357561
25.15	0.824561	0.739368	0.507937	0.471361
25.1667	0.535189	0.521666	0.369884	0.363599
25.1667	0.813452	0.705504	0.509463	0.490604
25.1833	0.513667	0.507331	0.354183	0.331753
25.1833	0.783461	0.678213	0.479989	0.491191
25.2	0.510136	0.478861	0.33858	0.326996
25.2	0.74899	0.648154	0.456719	0.478529
25.2167	0.512403	0.461521	0.323854	0.313488
25.2167	0.758198	0.639747	0.477357	0.469993
25.2333	0.469904	0.433922	0.308826	0.330759
25.2333	0.719279	0.624577	0.440296	0.483742
25.25	0.467228	0.402132	0.324443	0.311128
25.25	0.715882	0.584462	0.462289	0.484588
25.2667	0.459981	0.385149	0.324775	0.320312
25.2667	0.698656	0.57924	0.444579	0.48469
25.2833	0.453888	0.374214	0.36184	0.304163
25.2833	0.660366	0.535975	0.465831	0.488545
25.3	0.447623	0.341869	0.325766	0.304712
25.3	0.640414	0.508799	0.435579	0.514069
25.3167	0.408165	0.33248	0.338705	0.302424
25.3167	0.593556	0.496907	0.466322	0.494631
25.3333	0.407634	0.298486	0.323194	0.296437
25.3333	0.583214	0.458983	0.4328	0.488596
25.35	0.406584	0.329222	0.311133	0.273568
25.35	0.57433	0.4637	0.450651	0.484271
25.3667	0.407548	0.311731	0.326278	0.261814
25.3667	0.57501	0.468097	0.44049	0.44774
25.3833	0.39241	0.320327	0.319651	0.24159
25.3833	0.59752	0.460336	0.430034	0.413231
25.4	0.367476	0.299383	0.326375	0.23043
25.4	0.554006	0.454035	0.431436	0.399706
25.4167	0.347091	0.273891	0.301833	0.254046
25.4167	0.532386	0.426846	0.419849	0.413576
25.4333	0.327461	0.279942	0.312426	0.266024
25.4333	0.519628	0.431334	0.419321	0.424011
25.45	0.344094	0.25332	0.310627	0.238461
25.45	0.538514	0.418766	0.419543	0.414351
25.4667	0.33211	0.260368	0.299042	0.234291
25.4667	0.515977	0.403548	0.420905	0.401155
25.4833	0.316317	0.266952	0.287237	0.237642
25.4833	0.504629	0.408077	0.418683	0.40518
25.5	0.290458	0.260317	0.309273	0.253775
25.5	0.452408	0.422214	0.425495	0.429739
25.5167	0.288547	0.226515	0.298118	0.238978
25.5167	0.438278	0.402056	0.412127	0.436588
25.5333	0.273152	0.233637	0.283897	0.237686
25.5333	0.424436	0.420212	0.404351	0.404154
25.55	0.254689	0.223806	0.281445	0.249185
25.55	0.432968	0.414076	0.402858	0.416649
25.5667	0.301151	0.254626	0.291084	0.211837
25.5667	0.479167	0.505236	0.434491	0.369967
25.5833	0.262474	0.236143	0.262433	0.202445
25.5833	0.459094	0.457327	0.419501	0.347932
25.6	0.253444	0.243804	0.271819	0.21647
25.6	0.45779	0.45517	0.413752	0.361202
25.6167	0.26975	0.249231	0.2748	0.210357
25.6167	0.467483	0.46356	0.387678	0.355265
25.6333	0.243799	0.215147	0.297147	0.168262
25.6333	0.45075	0.422116	0.411333	0.357775
25.65	0.245128	0.203696	0.309979	0.160459
25.65	0.442135	0.443634	0.407772	0.34639
25.6667	0.249537	0.196494	0.26764	0.178885
25.6667	0.433212	0.40967	0.377149	0.339444
25.6833	0.22005	0.190057	0.253018	0.175508
25.6833	0.432161	0.425768	0.384622	0.330909
25.7	0.256123	0.183649	0.249413	0.155736
25.7	0.459096	0.430786	0.380054	0.304754
25.7167	0.258389	0.178804	0.252537	0.13617
25.7167	0.45619	0.421834	0.384376	0.270312
25.7333	0.22783	0.17549	0.226492	0.157781
25.7333	0.408233	0.411035	0.355929	0.326138
25.75	0.237231	0.164213	0.227102	0.155723
25.75	0.425964	0.404793	0.343871	0.32077
25.7667	0.246863	0.154978	0.189895	0.165873
25.7667	0.461379	0.394333	0.320029	0.335465
25.7833	0.232554	0.147449	0.1717	0.163443
25.7833	0.41681	0.390197	0.308825	0.324281
25.8	0.218873	0.134578	0.184035	0.165034
25.8	0.414609	0.368948	0.326583	0.308956
25.8167	0.211454	0.13462	0.175749	0.131234
25.8167	0.405731	0.372934	0.298915	0.285116
25.8333	0.205137	0.134845	0.202204	0.1444
25.8333	0.42363	0.359724	0.316657	0.30226
25.85	0.212626	0.140045	0.211581	0.159041
25.85	0.42127	0.372036	0.32073	0.305055
25.8667	0.197829	0.122067	0.229373	0.157051
25.8667	0.416524	0.352773	0.326749	0.297745
25.8833	0.164566	0.120868	0.226106	0.14391
25.8833	0.3895	0.358038	0.304307	0.283617
25.9	0.164915	0.0946301	0.234831	0.146821
25.9	0.400456	0.341054	0.325427	0.307617
25.9167	0.170741	0.091719	0.224797	0.173319
25.9167	0.386174	0.332109	0.347642	0.297528
25.9333	0.159695	0.0901071	0.262537	0.178605
25.9333	0.384657	0.322853	0.398702	0.30967
25.95	0.129547	0.0863922	0.253566	0.199617
25.95	0.356667	0.339946	0.386991	0.319472
25.9667	0.147759	0.0712919	0.276237	0.202865
25.9667	0.358854	0.319937	0.382741	0.326695
25.9833	0.159241	0.0844065	0.270248	0.21592
25.9833	0.370168	0.356301	0.402593	0.355462
26	0.162191	0.072162	0.263433	0.185014
26	0.369033	0.340271	0.41413	0.344814
26.0167	0.146348	0.0596102	0.281423	0.178777
26.0167	0.326027	0.342466	0.396419	0.332251
26.0333	0.173027	0.0544353	0.284585	0.182317
26.0333	0.362391	0.330843	0.398301	0.370233
26.05	0.167075	0.0509192	0.292059	0.18926
26.05	0.368145	0.314057	0.385699	0.371955
26.0667	0.183784	0.0756188	0.271389	0.174584
26.0667	0.340652	0.351319	0.393523	0.356857
26.0833	0.164772	0.0646132	0.289925	0.181554
26.0833	0.352821	0.336925	0.407758	0.369241
26.1	0.154939	0.0558524	0.295669	0.166261
26.1	0.374608	0.322264	0.361985	0.362144
26.1167	0.155464	0.0739209	0.282975	0.166803
26.1167	0.353704	0.339293	0.385266	0.36167
26.1333	0.165039	0.0638067	0.252697	0.164984
26.1333	0.31987	0.312355	0.347122	0.3624
26.15	0.160334	0.0591659	0.256223	0.182194
26.15	0.349741	0.339618	0.3645	0.375849
26.1667	0.150171	0.059139	0.259084	0.171548
26.1667	0.340368	0.345	0.381499	0.345034
26.1833	0.137578	0.0538982	0.258199	0.201742
26.1833	0.324318	0.327575	0.386136	0.354913
26.2	0.136908	0.0629056	0.24103	0.193723
26.2	0.340088	0.348326	0.433772	0.362502
26.2167	0.149983	0.0680899	0.232216	0.198404
26.2167	0.34609	0.369387	0.372806	0.375231
26.2333	0.153168	0.0799068	0.22732	0.212648
26.2333	0.311862	0.362334	0.378438	0.406284
26.25	0.145641	0.0804038	0.253178	0.186207
26.25	0.332505	0.356103	0.399059	0.392437
26.2667	0.146863	0.0703257	0.242937	0.18164
26.2667	0.322726	0.325325	0.4021	0.42278
26.2833	0.168155	0.0965986	0.216398	0.159832
26.2833	0.344881	0.364266	0.384014	0.3873
26.3	0.180613	0.109841	0.243953	0.175366
26.3	0.334682	0.373503	0.384881	0.401269
26.3167	0.179921	0.0845886	0.243465	0.185986
26.3167	0.328934	0.350852	0.387947	0.399628
26.3333	0.169934	0.0857054	0.250912	0.191141
26.3333	0.332845	0.339243	0.385702	0.409546
26.35	0.143247	0.0700001	0.240292	0.188464
26.35	0.316405	0.301113	0.380915	0.42147
26.3667	0.173284	0.0808663	0.241573	0.193916
26.3667	0.322886	0.309127	0.409049	0.416254
26.3833	0.17066	0.072592	0.262309	0.205598
26.3833	0.336173	0.266097	0.427029	0.417715
26.4	0.176646	0.0927968	0.2692	0.20272
26.4	0.327607	0.286825	0.437157	0.430222
26.4167	0.166018	0.0888379	0.285134	0.220003
26.4167	0.327656	0.275434	0.40388	0.462564
26.4333	0.192341	0.0805676	0.276628	0.236502
26.4333	0.329243	0.288995	0.389726	0.469217
26.45	0.186275	0.0781311	0.263905	0.236246
26.45	0.328185	0.274816	0.404106	0.451556
26.4667	0.175613	0.0703317	0.243973	0.220689
26.4667	0.301058	0.263933	0.382473	0.411598
26.4833	0.187381	0.080747	0.243526	0.232634
26.4833	0.30866	0.266334	0.371282	0.400082
26.5	0.207186	0.0919265	0.23216	0.236624
26.5	0.341005	0.29451	0.359733	0.396538
26.5167	0.199533	0.121102	0.23909	0.227697
26.5167	0.372397	0.311819	0.371221	0.387708
26.5333	0.202866	0.142154	0.252625	0.241982
26.5333	0.360307	0.341146	0.352218	0.409732
26.55	0.207378	0.140249	0.259267	0.248672
26.55	0.381073	0.340051	0.36775	0.447241
26.5667	0.196866	0.147165	0.245089	0.255843
26.5667	0.360079	0.347093	0.353451	0.415909
26.5833	0.215799	0.158608	0.262172	0.272804
26.5833	0.327573	0.375809	0.383308	0.405014
26.6	0.239788	0.161925	0.278188	0.238662
26.6	0.359438	0.350692	0.409821	0.393799
26.6167	0.249304	0.17936	0.25511	0.233868
26.6167	0.379847	0.391026	0.397977	0.404199
26.6333	0.232272	0.153581	0.262567	0.233678
26.6333	0.376336	0.354149	0.406298	0.413659
26.65	0.240704	0.142426	0.215051	0.242383
26.65	0.373175	0.346544	0.378483	0.440215
26.6667	0.237264	0.164325	0.176907	0.239495
26.6667	0.376373	0.364188	0.355455	0.448462
26.6833	0.241723	0.163297	0.171319	0.238076
26.6833	0.356731	0.358359	0.374168	0.45469
26.7	0.204699	0.176394	0.176978	0.216458
26.7	0.335891	0.371697	0.371016	0.452905
26.7167	0.202492	0.182354	0.20409	0.228424
26.7167	0.3757	0.356811	0.39743	0.438628
26.7333	0.203788	0.200194	0.229287	0.222372
26.7333	0.374563	0.363124	0.394614	0.445136
26.75	0.18789	0.187083	0.215495	0.262896
26.75	0.38193	0.342903	0.360162	0.472168
26.7667	0.194641	0.189106	0.242292	0.273736
26.7667	0.361693	0.383715	0.34857	0.493009
26.7833	0.168829	0.186002	0.242095	0.24438
26.7833	0.333706	0.378705	0.352873	0.455879
26.8	0.129935	0.1763	0.205643	0.244189
26.8	0.323327	0.374804	0.33044	0.451226
26.8167	0.143627	0.172658	0.209668	0.249027
26.8167	0.327075	0.372295	0.333827	0.446586
26.8333	0.179822	0.15526	0.248442	0.243947
26.8333	0.339394	0.337829	0.353341	0.445754
26.85	0.195488	0.170057	0.24942	0.236011
26.85	0.317478	0.349501	0.367646	0.440441
26.8667	0.210701	0.158355	0.230583	0.237122
26.8667	0.349083	0.352806	0.371141	0.431726
26.8833	0.230233	0.156076	0.240252	0.210314
26.8833	0.356287	0.350768	0.367388	0.4099
26.9	0.233763	0.187233	0.236371	0.19784
26.9	0.368528	0.399733	0.39106	0.4181
26.9167	0.230101	0.179215	0.240767	0.211433
26.9167	0.387503	0.398538	0.458823	0.425733
26.9333	0.206602	0.192769	0.237839	0.216745
26.9333	0.404425	0.381674	0.432838	0.430498
26.95	0.219992	0.198261	0.248847	0.20298
26.95	0.396515	0.408475	0.411282	0.428824
26.9667	0.231356	0.20358	0.280033	0.202259
26.9667	0.391332	0.412841	0.418874	0.431057
26.9833	0.255116	0.18494	0.266318	0.185792
26.9833	0.419978	0.411962	0.384482	0.431412
27	0.280981	0.196381	0.220412	0.176113
27	0.435855	0.40266	0.379273	0.422044
27.0167	0.253129	0.158196	0.24266	0.173197
27.0167	0.425224	0.356196	0.355311	0.409212
27.0333	0.265974	0.16865	0.251138	0.183427
27.0333	0.401706	0.3621	0.373645	0.391975
27.05	0.258616	0.160721	0.282336	0.178615
27.05	0.377484	0.358909	0.393379	0.41106
27.0667	0.241491	0.137471	0.281641	0.175717
27.0667	0.371012	0.356242	0.40517	0.431556
27.0833	0.21522	0.125506	0.254349	0.169832
27.0833	0.367192	0.324771	0.4012	0.418365
27.1	0.22821	0.124313	0.219493	0.164189
27.1	0.383532	0.350578	0.398831	0.458266
27.1167	0.212728	0.139988	0.243089	0.163669
27.1167	0.365857	0.356763	0.411486	0.428363
27.1333	0.246718	0.1198	0.212828	0.157598
27.1333	0.372104	0.348113	0.405401	0.431885
27.15	0.237478	0.12284	0.228802	0.151477
27.15	0.389676	0.35318	0.424834	0.439172
27.1667	0.21552	0.125492	0.227975	0.14949
27.1667	0.365392	0.385652	0.420176	0.416028
27.1833	0.228365	0.128529	0.214567	0.149727
27.1833	0.378732	0.384191	0.414158	0.405414
27.2	0.261034	0.129423	0.221061	0.148637
27.2	0.400852	0.375425	0.411911	0.400488
27.2167	0.266402	0.131656	0.217417	0.148385
27.2167	0.382889	0.375907	0.453431	0.392321
27.2333	0.268912	0.114232	0.24316	0.159692
27.2333	0.401697	0.381303	0.439913	0.388952
27.25	0.277761	0.103101	0.251183	0.188402
27.25	0.394509	0.359582	0.435975	0.39873
27.2667	0.284646	0.132897	0.274727	0.199953
27.2667	0.392687	0.367771	0.419862	0.404961
27.2833	0.316277	0.143316	0.292648	0.22074
27.2833	0.434827	0.386329	0.413487	0.403095
27.3	0.321439	0.163028	0.292581	0.216726
27.3	0.43372	0.398266	0.42047	0.438192
27.3167	0.305658	0.168517	0.288285	0.214934
27.3167	0.412425	0.371792	0.410063	0.414314
27.3333	0.328862	0.169701	0.284469	0.205202
27.3333	0.407291	0.401371	0.408952	0.412998
27.35	0.316862	0.178775	0.274219	0.209657
27.35	0.438544	0.420276	0.412775	0.403083
27.3667	0.341652	0.198016	0.28714	0.221349
27.3667	0.448476	0.414134	0.439506	0.418378
27.3833	0.336661	0.200434	0.294873	0.231534
27.3833	0.419542	0.44005	0.426442	0.427758
27.4	0.36149	0.225652	0.267519	0.255678
27.4	0.4476	0.454036	0.39792	0.417074
27.4167	0.336958	0.22089	0.254945	0.239975
27.4167	0.46985	0.438516	0.38522	0.398635
27.4333	0.344417	0.215971	0.252751	0.238729
27.4333	0.450593	0.424762	0.393791	0.422157
27.45	0.354289	0.179887	0.249316	0.233547
27.45	0.47805	0.425032	0.407224	0.451196
27.4667	0.336744	0.166237	0.251141	0.210969
27.4667	0.471847	0.388347	0.414872	0.410319
27.4833	0.323107	0.174986	0.253634	0.225845
27.4833	0.440358	0.386565	0.442848	0.422769
27.5	0.280608	0.137572	0.22318	0.257751
27.5	0.41378	0.355033	0.395426	0.478505
27.5167	0.271338	0.11171	0.257893	0.235512
27.5167	0.411924	0.333544	0.422397	0.440407
27.5333	0.27365	0.0943944	0.278975	0.207991
27.5333	0.399177	0.319537	0.408644	0.420539
27.55	0.265845	0.0690934	0.295364	0.231045
27.55	0.393011	0.311607	0.420195	0.413548
27.5667	0.246422	0.0688738	0.282795	0.234761
27.5667	0.378187	0.317559	0.413592	0.43286
27.5833	0.228001	0.117882	0.275114	0.251788
27.5833	0.383567	0.344639	0.435859	0.443874
27.6	0.220554	0.108693	0.271203	0.261128
27.6	0.398274	0.354686	0.407478	0.466961
27.6167	0.228043	0.112625	0.283556	0.259298
27.6167	0.388686	0.354673	0.412748	0.466674
27.6333	0.22213	0.111019	0.255406	0.252433
27.6333	0.384213	0.339113	0.41318	0.472043
27.65	0.206746	0.117317	0.290554	0.27481
27.65	0.351521	0.359907	0.421906	0.499451
27.6667	0.193341	0.0803073	0.302992	0.263959
27.6667	0.343442	0.321345	0.430962	0.487074
27.6833	0.193048	0.0935378	0.320793	0.246224
27.6833	0.336892	0.327501	0.398525	0.473309
27.7	0.181187	0.0842803	0.291883	0.247337
27.7	0.339699	0.334673	0.406786	0.473775
27.7167	0.171831	0.0430347	0.278335	0.250496
27.7167	0.341926	0.280511	0.435752	0.494927
27.7333	0.185178	0.0284285	0.297666	0.227127
27.7333	0.351838	0.285763	0.436676	0.475814
27.75	0.199436	0.00967979	0.294956	0.228535
27.75	0.366982	0.258471	0.432912	0.462701
27.7667	0.211742	0.0290341	0.301587	0.207265
27.7667	0.338511	0.282555	0.436862	0.474162
27.7833	0.221149	0.0101725	0.315782	0.204949
27.7833	0.351287	0.262024	0.438529	0.474347
27.8	0.191331	0.0473713	0.322791	0.198248
27.8	0.346135	0.29576	0.45864	0.445036
27.8167	0.156196	0.0318933	0.331212	0.222296
27.8167	0.335354	0.281819	0.498486	0.439539
27.8333	0.164871	0.0215257	0.326837	0.216376
27.8333	0.315513	0.269501	0.481924	0.438186
27.85	0.155773	0.0298443	0.309588	0.234248
27.85	0.341534	0.294947	0.444216	0.442735
27.8667	0.168795	0.0454768	0.327807	0.22161
27.8667	0.336843	0.314504	0.454719	0.462128
27.8833	0.208715	0.086371	0.245454	0.140386
27.8833	0.36661	0.381081	0.361376	0.343941
27.9	0.22199	0.079404	0.240916	0.158551
27.9	0.368397	0.36026	0.323219	0.343166
27.9167	0.205925	0.0891977	0.235322	0.163564
27.9167	0.379331	0.366775	0.320907	0.315144
27.9333	0.22898	0.087744	0.215478	0.172709
27.9333	0.406294	0.375197	0.330813	0.320271
27.95	0.222036	0.10965	0.205436	0.168016
27.95	0.396873	0.406096	0.36796	0.311068
27.9667	0.228717	0.0999166	0.214864	0.159001
27.9667	0.407728	0.417518	0.333963	0.305934
27.9833	0.255706	0.107769	0.219939	0.157344
27.9833	0.43123	0.417532	0.375938	0.320822
28	0.268334	0.113145	0.224067	0.166801
28	0.454867	0.422654	0.375631	0.348806
28.0167	0.255278	0.0903062	0.19425	0.19083
28.0167	0.425183	0.38604	0.400444	0.370124
28.0333	0.246835	0.0793396	0.226258	0.181385
28.0333	0.43756	0.364215	0.375059	0.383306
28.05	0.209424	0.0673038	0.190641	0.196019
28.05	0.387496	0.350868	0.351133	0.3944
28.0667	0.21845	0.0608904	0.192989	0.189549
28.0667	0.391585	0.334238	0.378863	0.382523
28.0833	0.189509	0.0564663	0.223706	0.194616
28.0833	0.35359	0.306376	0.380053	0.3642
28.1	0.198338	0.0738586	0.237656	0.187197
28.1	0.344448	0.302818	0.373263	0.389228
28.1167	0.185201	0.0817523	0.231244	0.220615
28.1167	0.343888	0.313272	0.405777	0.398651
28.1333	0.191856	0.0640207	0.245522	0.229367
28.1333	0.347565	0.293553	0.395769	0.404219
28.15	0.235346	0.0795738	0.247807	0.235151
28.15	0.410131	0.306445	0.364781	0.399543
28.1667	0.192024	0.0828514	0.228858	0.242728
28.1667	0.385114	0.314195	0.384066	0.40577
28.1833	0.207661	0.0837028	0.225218	0.214743
28.1833	0.393922	0.324076	0.3626	0.373441
28.2	0.198998	0.0798687	0.208082	0.227523
28.2	0.412891	0.306779	0.343516	0.378732
28.2167	0.201238	0.0762553	0.203729	0.22196
28.2167	0.426049	0.301379	0.335357	0.369029
28.2333	0.189106	0.0848331	0.184308	0.225365
28.2333	0.425062	0.340519	0.331781	0.375863
28.25	0.194429	0.0746457	0.196355	0.20356
28.25	0.406646	0.315505	0.367166	0.354474
28.2667	0.182478	0.0921072	0.190297	0.185957
28.2667	0.406083	0.319513	0.36359	0.357492
28.2833	0.198003	0.0820486	0.21545	0.170584
28.2833	0.387449	0.298511	0.412997	0.352217
28.3	0.174373	0.111245	0.220066	0.198938
28.3	0.366723	0.326821	0.410311	0.370459
28.3167	0.178859	0.0925039	0.215329	0.205358
28.3167	0.380329	0.31066	0.403436	0.383788
28.3333	0.213054	0.0955854	0.263948	0.198204
28.3333	0.386853	0.304192	0.428443	0.361931
28.35	0.171153	0.0771906	0.257783	0.197084
28.35	0.352959	0.294416	0.43168	0.358781
28.3667	0.183229	0.0916694	0.271675	0.222787
28.3667	0.367483	0.291229	0.451964	0.385963
28.3833	0.191616	0.0637362	0.284575	0.223313
28.3833	0.388714	0.253922	0.465455	0.378915
28.4	0.168252	0.0596807	0.30754	0.224207
28.4	0.354239	0.255494	0.481758	0.38247
28.4167	0.177096	0.0719884	0.283148	0.231673
28.4167	0.348372	0.270027	0.460964	0.404386
28.4333	0.200314	0.0608298	0.273759	0.229109
28.4333	0.368906	0.248507	0.444129	0.393888
28.45	0.161985	0.0820517	0.290357	0.226991
28.45	0.359502	0.278516	0.446784	0.39785
28.4667	0.155862	0.0734341	0.260742	0.278023
28.4667	0.379044	0.310859	0.434873	0.440924
28.4833	0.171842	0.0775519	0.259753	0.266024
28.4833	0.357743	0.314402	0.460633	0.434791
28.5	0.192209	0.0757265	0.248545	0.24392
28.5	0.405124	0.324758	0.460768	0.417482
28.5167	0.20526	0.104948	0.245409	0.24604
28.5167	0.419946	0.326233	0.422218	0.441977
28.5333	0.221766	0.0855012	0.243502	0.248505
28.5333	0.409071	0.305149	0.414307	0.451871
28.55	0.216576	0.116155	0.245985	0.238035
28.55	0.404534	0.315582	0.434572	0.438238
28.5667	0.208149	0.11836	0.234681	0.209545
28.5667	0.412297	0.323628	0.366277	0.377283
28.5833	0.220282	0.117038	0.250633	0.226653
28.5833	0.44788	0.29295	0.356487	0.362577
28.6	0.230514	0.127755	0.22165	0.237454
28.6	0.48572	0.307751	0.355964	0.340434
28.6167	0.239098	0.138319	0.232823	0.245565
28.6167	0.475054	0.313891	0.351307	0.376136
28.6333	0.25114	0.178166	0.239607	0.235388
28.6333	0.450184	0.352769	0.357636	0.368795
28.65	0.27109	0.176173	0.227529	0.201486
28.65	0.451778	0.337068	0.346576	0.367486
28.6667	0.281861	0.159723	0.210304	0.169298
28.6667	0.451146	0.334622	0.318315	0.331879
28.6833	0.266997	0.172462	0.251588	0.160258
28.6833	0.447659	0.344899	0.34182	0.307228
28.7	0.248602	0.190604	0.254594	0.166172
28.7	0.419837	0.369813	0.355177	0.301248
28.7167	0.233073	0.19247	0.223303	0.168669
28.7167	0.431671	0.368291	0.337286	0.277556
28.7333	0.26033	0.208945	0.251852	0.17412
28.7333	0.425728	0.374056	0.359207	0.284072
28.75	0.246562	0.205409	0.212252	0.184962
28.75	0.44517	0.394412	0.34545	0.281768
28.7667	0.275132	0.224398	0.225153	0.16423
28.7667	0.452761	0.395159	0.35949	0.261999
28.7833	0.277733	0.222052	0.209765	0.176802
28.7833	0.475167	0.380219	0.333669	0.270635
28.8	0.286179	0.219131	0.206981	0.189929
28.8	0.492534	0.404319	0.357689	0.279914
28.8167	0.291943	0.22516	0.230132	0.189843
28.8167	0.468271	0.395297	0.395037	0.293192
28.8333	0.28156	0.190686	0.237886	0.19127
28.8333	0.460159	0.376271	0.376269	0.302743
28.85	0.282708	0.197745	0.236066	0.152228
28.85	0.444924	0.380621	0.410847	0.282211
28.8667	0.268181	0.187508	0.248197	0.186942
28.8667	0.437773	0.360414	0.389149	0.312177
28.8833	0.284646	0.170315	0.240163	0.157678
28.8833	0.425166	0.357309	0.393099	0.286927
28.9	0.239859	0.139792	0.232642	0.152721
28.9	0.368729	0.321173	0.405918	0.290826
28.9167	0.213893	0.132077	0.21313	0.166242
28.9167	0.333617	0.321224	0.386981	0.301596
28.9333	0.198489	0.125724	0.200117	0.192702
28.9333	0.322837	0.326644	0.384989	0.334438
28.95	0.191004	0.110932	0.218324	0.196903
28.95	0.317325	0.296472	0.371404	0.359174
28.9667	0.191591	0.115715	0.174703	0.221496
28.9667	0.323352	0.307493	0.389594	0.380763
28.9833	0.204319	0.0812118	0.191691	0.220576
28.9833	0.321243	0.256453	0.394145	0.380016
29	0.184632	0.0763028	0.18891	0.220258
29	0.323378	0.234233	0.358245	0.370619
29.0167	0.165564	0.0475997	0.196332	0.21046
29.0167	0.295584	0.21445	0.365535	0.378789
29.0333	0.156197	0.0477284	0.181781	0.219195
29.0333	0.287814	0.23966	0.340376	0.366066
29.05	0.167361	0.0407246	0.210033	0.216418
29.05	0.276181	0.233979	0.385706	0.358557
29.0667	0.165743	0.0146541	0.182117	0.228806
29.0667	0.277266	0.2222	0.370394	0.365172
29.0833	0.147927	0.00306562	0.192891	0.215452
29.0833	0.286022	0.211617	0.372263	0.373596
29.1	0.119188	0.00754183	0.211553	0.205273
29.1	0.267448	0.206953	0.360201	0.3357
29.1167	0.128979	-0.0185898	0.222939	0.205951
29.1167	0.266455	0.185553	0.353252	0.323528
29.1333	0.152167	-0.0163434	0.227622	0.213507
29.1333	0.290472	0.186895	0.359068	0.315351
29.15	0.128083	-0.00946387	0.213644	0.214969
29.15	0.261516	0.195264	0.359272	0.321068
29.1667	0.126584	-0.0107879	0.23023	0.211047
29.1667	0.275971	0.195711	0.358557	0.315024
29.1833	0.133818	-0.000694887	0.238846	0.202356
29.1833	0.297763	0.220797	0.372468	0.299692
29.2	0.140401	0.0119711	0.258173	0.200817
29.2	0.299728	0.25384	0.386771	0.313227
29.2167	0.155748	0.0140859	0.225078	0.218557
29.2167	0.306616	0.21217	0.411203	0.347795
29.2333	0.163514	0.0192473	0.237126	0.209658
29.2333	0.311467	0.229608	0.428328	0.338939
29.25	0.135454	0.0359564	0.208364	0.184122
29.25	0.314773	0.224603	0.406435	0.318804
29.2667	0.15472	0.0483602	0.201031	0.189404
29.2667	0.335726	0.233535	0.37744	0.323368
29.2833	0.146842	0.0610867	0.197164	0.148761
29.2833	0.327908	0.243043	0.362467	0.28553
29.3	0.165871	0.0718914	0.208214	0.170308
29.3	0.333652	0.242263	0.371865	0.3313
29.3167	0.188886	0.0736718	0.187785	0.180499
29.3167	0.368638	0.235462	0.391785	0.339953
29.3333	0.180704	0.0620577	0.178676	0.171759
29.3333	0.355867	0.224905	0.381772	0.352828
29.35	0.169531	0.0653103	0.209073	0.195947
29.35	0.328893	0.227472	0.370013	0.383857
29.3667	0.151062	0.0553456	0.212806	0.191332
29.3667	0.312783	0.226805	0.404574	0.398252
29.3833	0.178213	0.0530803	0.22596	0.208422
29.3833	0.35893	0.228266	0.398831	0.362075
29.4	0.150252	0.0433108	0.202125	0.194141
29.4	0.319332	0.217997	0.40933	0.359645
29.4167	0.138633	0.0536051	0.203541	0.215353
29.4167	0.333594	0.22437	0.390624	0.397819
29.4333	0.145934	0.0328316	0.22268	0.234125
29.4333	0.32055	0.208395	0.398749	0.411402
29.45	0.149025	0.036687	0.2151	0.234102
29.45	0.337227	0.225813	0.388383	0.415466
29.4667	0.148326	0.0241102	0.218647	0.234265
29.4667	0.327439	0.232222	0.394319	0.399974
29.4833	0.148596	0.0216066	0.223859	0.237755
29.4833	0.307217	0.227974	0.431384	0.39162
29.5	0.129725	0.0482538	0.226628	0.245186
29.5	0.332563	0.262114	0.423434	0.418797
29.5167	0.0857401	0.044886	0.225934	0.272723
29.5167	0.291316	0.246448	0.408239	0.43399
29.5333	0.0997985	0.0532238	0.225301	0.259426
29.5333	0.304286	0.274682	0.400324	0.412502
29.55	0.0806424	0.0359633	0.196896	0.289891
29.55	0.280017	0.255236	0.380384	0.431511
29.5667	0.0951617	0.0518537	0.218803	0.306086
29.5667	0.296545	0.250801	0.403776	0.473564
29.5833	0.09063	0.064006	0.217298	0.303102
29.5833	0.286415	0.287484	0.419593	0.493483
29.6	0.0917055	0.0585807	0.216349	0.322197
29.6	0.249791	0.265185	0.405182	0.517259
29.6167	0.0855815	0.046777	0.212834	0.358298
29.6167	0.267749	0.270077	0.412908	0.544915
29.6333	0.0938717	0.0472242	0.204981	0.353647
29.6333	0.274504	0.279297	0.38731	0.506667
29.65	0.0998971	0.0520777	0.213366	0.338738
29.65	0.278098	0.295888	0.39785	0.50416
29.6667	0.117031	0.0252476	0.23715	0.350394
29.6667	0.298396	0.292901	0.396843	0.511849
29.6833	0.121358	0.056215	0.244695	0.330546
29.6833	0.276818	0.290148	0.42174	0.493931
29.7	0.101901	0.0342399	0.255519	0.302572
29.7	0.282177	0.272215	0.429796	0.47856
29.7167	0.121658	0.0498978	0.231758	0.301602
29.7167	0.287827	0.262784	0.38709	0.466149
29.7333	0.110206	0.0373582	0.234946	0.280574
29.7333	0.298597	0.261312	0.435655	0.463747
29.75	0.127112	0.0298888	0.210943	0.278139
29.75	0.309727	0.265747	0.44772	0.482409
29.7667	0.134621	0.0360865	0.256611	0.269823
29.7667	0.306427	0.266934	0.442918	0.454504
29.7833	0.140024	0.0227816	0.226843	0.258231
29.7833	0.303496	0.285069	0.42215	0.43529
29.8	0.112137	0.0351558	0.265102	0.281601
29.8	0.29964	0.281959	0.432953	0.429211
29.8167	0.093602	0.0291996	0.245173	0.260363
29.8167	0.260629	0.278635	0.418428	0.426741
29.8333	0.10221	0.0481729	0.2744	0.25209
29.8333	0.276666	0.310586	0.424794	0.399843
29.85	0.116429	0.0291029	0.226603	0.24843
29.85	0.251219	0.303237	0.413254	0.389576
29.8667	0.136708	0.0545534	0.209107	0.242921
29.8667	0.258213	0.320766	0.377323	0.410368
29.8833	0.148907	0.0521879	0.200596	0.249306
29.8833	0.312608	0.317468	0.357687	0.43079
29.9	0.152184	0.0815463	0.202776	0.229611
29.9	0.297078	0.339834	0.376086	0.407358
29.9167	0.145743	0.101364	0.231016	0.252942
29.9167	0.308348	0.356266	0.410943	0.405305
29.9333	0.175958	0.0865228	0.221579	0.237426
29.9333	0.310636	0.376642	0.39704	0.391911
29.95	0.190527	0.122923	0.21998	0.234238
29.95	0.369973	0.432921	0.355201	0.406743
29.9667	0.196307	0.12775	0.204122	0.231938
29.9667	0.387728	0.423885	0.381244	0.396448
29.9833	0.242797	0.142046	0.188869	0.218362
29.9833	0.425502	0.46228	0.37907	0.377023
30	0.264459	0.148688	0.180755	0.226684
30	0.453609	0.451182	0.368171	0.353992
30.0167	0.260245	0.149255	0.190737	0.211681
30.0167	0.442197	0.435503	0.345571	0.34769
30.0333	0.218138	0.157796	0.187132	0.178037
30.0333	0.402351	0.417916	0.316462	0.32577
30.05	0.219626	0.13614	0.188053	0.197432
30.05	0.361972	0.403757	0.323707	0.346167
30.0667	0.246464	0.11976	0.214489	0.202402
30.0667	0.386204	0.382227	0.318728	0.382426
30.0833	0.230345	0.109904	0.21162	0.182303
30.0833	0.375836	0.362504	0.371322	0.331773
30.1	0.218306	0.0900106	0.22471	0.188335
30.1	0.36826	0.343585	0.395259	0.355277
30.1167	0.210146	0.0499345	0.206562	0.176095
30.1167	0.363342	0.31085	0.413843	0.323903
30.1333	0.21776	0.059436	0.213307	0.162731
30.1333	0.380334	0.288635	0.387649	0.325082
30.15	0.20878	0.0490141	0.170621	0.181445
30.15	0.34916	0.267319	0.390015	0.327932
30.1667	0.171453	0.0569666	0.191593	0.170872
30.1667	0.306667	0.273256	0.387907	0.335229
30.1833	0.167527	0.0167704	0.21873	0.189233
30.1833	0.304805	0.255413	0.430975	0.349577
30.2	0.187114	0.0273687	0.206264	0.164761
30.2	0.378482	0.235663	0.437886	0.354017
30.2167	0.179436	0.0152031	0.230763	0.178141
30.2167	0.387011	0.238981	0.388386	0.372984
30.2333	0.156308	0.0173276	0.222092	0.176985
30.2333	0.351793	0.255062	0.40356	0.361836
30.25	0.161203	-0.0252229	0.237205	0.163115
30.25	0.367051	0.22617	0.384809	0.331587
30.2667	0.156849	-0.0124864	0.257838	0.169184
30.2667	0.352161	0.246497	0.385045	0.355035
30.2833	0.165673	0.00170527	0.258119	0.19397
30.2833	0.347805	0.25277	0.393026	0.356928
30.3	0.14407	-0.0158585	0.265865	0.198044
30.3	0.325494	0.25011	0.403455	0.384059
30.3167	0.148909	-0.014738	0.254495	0.191156
30.3167	0.342741	0.236115	0.365435	0.381808
30.3333	0.141211	-0.0429963	0.250831	0.187402
30.3333	0.303445	0.211493	0.379729	0.367612
30.35	0.127371	-0.032273	0.2723	0.185474
30.35	0.299714	0.196845	0.391964	0.383532
30.3667	0.139671	-0.0321289	0.308851	0.188756
30.3667	0.286501	0.214292	0.399224	0.429662
30.3833	0.0934123	-0.0192363	0.251219	0.195292
30.3833	0.284624	0.22477	0.371333	0.436544
30.4	0.110469	-0.0243704	0.259981	0.192364
30.4	0.27876	0.232307	0.376532	0.436909
30.4167	0.109086	-0.0149962	0.23829	0.184799
30.4167	0.288286	0.23971	0.34275	0.39215
30.4333	0.121793	-0.00362728	0.205401	0.164149
30.4333	0.301078	0.239536	0.35289	0.385533
30.45	0.137049	0.00410254	0.213135	0.156556
30.45	0.290582	0.211408	0.378564	0.373131
30.4667	0.117602	-0.00612173	0.223021	0.14744
30.4667	0.293222	0.20147	0.376637	0.369218
30.4833	0.1287	-0.0224698	0.22762	0.167698
30.4833	0.309424	0.187258	0.404847	0.378965
30.5	0.131302	-0.00498193	0.23716	0.14222
30.5	0.299278	0.196012	0.410741	0.36549
30.5167	0.139759	-0.0138024	0.26464	0.180657
30.5167	0.286102	0.182929	0.397449	0.378423
30.5333	0.138037	8.17583e-05	0.29058	0.148636
30.5333	0.304309	0.194031	0.434609	0.332574
30.55	0.155824	0.014565	0.28444	0.183811
30.55	0.311762	0.204639	0.41671	0.378581
30.5667	0.120539	0.0136843	0.264958	0.170529
30.5667	0.29831	0.216973	0.389169	0.373868
30.5833	0.125983	0.030237	0.245548	0.179978
30.5833	0.27848	0.218388	0.378069	0.376801
30.6	0.130051	0.0374154	0.254168	0.181092
30.6	0.304057	0.229335	0.376322	0.393688
30.6167	0.137272	0.0151083	0.216613	0.153938
30.6167	0.324919	0.198611	0.374488	0.35302
30.6333	0.136331	0.0269522	0.223478	0.177585
30.6333	0.33224	0.201019	0.372878	0.37044
30.65	0.14241	0.0124271	0.220478	0.156941
30.65	0.32002	0.184032	0.365293	0.374756
30.6667	0.149052	0.00800486	0.179192	0.15235
30.6667	0.333926	0.192325	0.336114	0.380773
30.6833	0.151431	-0.00808653	0.190365	0.0929571
30.6833	0.353876	0.234946	0.322479	0.289018
30.7	0.153088	-0.00424588	0.22066	0.0864473
30.7	0.307707	0.220218	0.361908	0.276474
30.7167	0.179841	-0.00970202	0.242281	0.127591
30.7167	0.355808	0.23221	0.382039	0.325855
30.7333	0.17784	0.0298164	0.206116	0.11267
30.7333	0.374831	0.237365	0.392333	0.343397
30.75	0.195973	0.00359165	0.251826	0.105011
30.75	0.373942	0.243209	0.394907	0.311995
30.7667	0.199026	0.0233437	0.273557	0.107068
30.7667	0.379344	0.261462	0.440748	0.323704
30.7833	0.21242	0.0269004	0.310927	0.110646
30.7833	0.393306	0.264773	0.436592	0.307189
30.8	0.214814	0.0402521	0.287294	0.117003
30.8	0.427191	0.269009	0.413809	0.319556
30.8167	0.233038	0.0569459	0.292246	0.134579
30.8167	0.430082	0.285433	0.400778	0.341406
30.8333	0.275046	0.0480308	0.271439	0.130512
30.8333	0.469331	0.290963	0.380444	0.328335
30.85	0.301445	0.0605798	0.245766	0.113885
30.85	0.477466	0.304757	0.376663	0.303625
30.8667	0.29837	0.05546	0.222831	0.124085
30.8667	0.469666	0.309152	0.355123	0.331386
30.8833	0.256632	0.0448332	0.211551	0.118281
30.8833	0.425693	0.259064	0.335996	0.328445
30.9	0.254747	0.0325804	0.210489	0.115397
30.9	0.4225	0.258571	0.31112	0.297094
30.9167	0.276305	0.0482152	0.197809	0.104493
30.9167	0.422215	0.291063	0.291069	0.267828
30.9333	0.271271	0.0378258	0.215337	0.100848
30.9333	0.447624	0.26175	0.310833	0.252233
30.95	0.243736	0.0302572	0.214373	0.0844298
30.95	0.389486	0.283241	0.324175	0.247805
30.9667	0.237819	0.0125866	0.189945	0.0963868
30.9667	0.405022	0.276551	0.296702	0.265631
30.9833	0.234606	0.0244371	0.211255	0.0716494
30.9833	0.382712	0.28683	0.317548	0.262009
31	0.224626	0.0426169	0.211076	0.104536
31	0.378751	0.299441	0.351112	0.271691
31.0167	0.211547	0.0386863	0.215979	0.0881651
31.0167	0.3489	0.294006	0.359029	0.235866
31.0333	0.22468	0.0163394	0.236639	0.0745834
31.0333	0.33139	0.249468	0.354335	0.229865
31.05	0.215318	0.0156187	0.22305	0.0552561
31.05	0.344707	0.249309	0.345257	0.242795
31.0667	0.199988	0.0322135	0.250024	0.0511027
31.0667	0.341222	0.269123	0.340461	0.217584
31.0833	0.184366	0.0191246	0.218763	0.0248162
31.0833	0.338103	0.253853	0.335023	0.192827
31.1	0.139294	-0.00645955	0.234291	0.0449638
31.1	0.290718	0.232884	0.314271	0.180993
31.1167	0.150966	0.0100486	0.205496	0.0417514
31.1167	0.306453	0.266651	0.308311	0.199997
31.1333	0.145621	-0.0261953	0.200262	0.0339752
31.1333	0.290777	0.220556	0.32615	0.213136
31.15	0.138566	-0.0421938	0.196769	0.0634231
31.15	0.294868	0.197632	0.305722	0.221164
31.1667	0.116715	-0.0414138	0.236558	0.0900116
31.1667	0.27156	0.192682	0.322666	0.266002
31.1833	0.124297	-0.0594794	0.24537	0.0906608
31.1833	0.270964	0.178598	0.305171	0.299717
31.2	0.111621	-0.0463397	0.233937	0.100907
31.2	0.266867	0.205789	0.33018	0.312056
31.2167	0.097951	-0.0455745	0.225441	0.0838193
31.2167	0.27827	0.200169	0.314787	0.297083
31.2333	0.11727	-0.0293319	0.251748	0.0826082
31.2333	0.313432	0.212115	0.328566	0.314712
31.25	0.118181	-0.0380505	0.257525	0.102104
31.25	0.292126	0.214862	0.371973	0.316288
31.2667	0.132573	-0.0367423	0.234517	0.0772821
31.2667	0.283464	0.231453	0.341681	0.292795
31.2833	0.12646	-0.0338806	0.242541	0.10167
31.2833	0.299394	0.222127	0.3426	0.303326
31.3	0.144458	-0.0106103	0.226469	0.103105
31.3	0.30089	0.251323	0.33866	0.275819
31.3167	0.140842	0.0252229	0.213934	0.100111
31.3167	0.304447	0.26842	0.343343	0.286435
31.3333	0.137513	0.0226485	0.225741	0.126685
31.3333	0.312485	0.278589	0.345839	0.280519
31.35	0.131529	0.0255452	0.195886	0.112201
31.35	0.308684	0.287167	0.372453	0.259811
31.3667	0.13836	0.0441832	0.223562	0.115432
31.3667	0.298351	0.291862	0.384513	0.252355
31.3833	0.126948	0.0263646	0.207703	0.127962
31.3833	0.295893	0.260939	0.404115	0.265305
31.4	0.121366	0.0365996	0.24788	0.151858
31.4	0.2813	0.291042	0.409957	0.302169
31.4167	0.134347	0.0391552	0.235542	0.185179
31.4167	0.302432	0.274118	0.427975	0.320404
31.4333	0.109746	0.0384398	0.223058	0.153196
31.4333	0.274971	0.275012	0.433174	0.315223
31.45	0.0937714	0.0276457	0.254311	0.16704
31.45	0.25612	0.289347	0.38774	0.320055
31.4667	0.121505	0.0467048	0.24994	0.186877
31.4667	0.283875	0.26773	0.404639	0.309505
31.4833	0.122763	0.0510561	0.24343	0.172859
31.4833	0.288691	0.294462	0.39863	0.312656
31.5	0.0937434	0.0627849	0.237059	0.190936
31.5	0.251748	0.275829	0.385801	0.323404
31.5167	0.128657	0.0779129	0.248497	0.197031
31.5167	0.299508	0.271012	0.369135	0.350793
31.5333	0.147259	0.0854111	0.22498	0.207324
31.5333	0.330137	0.268063	0.341076	0.345341
31.55	0.14672	0.0838479	0.213766	0.198249
31.55	0.332805	0.279971	0.369864	0.336367
31.5667	0.158569	0.108233	0.223177	0.194819
31.5667	0.315125	0.288673	0.379219	0.329615
31.5833	0.146345	0.091683	0.242934	0.188762
31.5833	0.289004	0.253667	0.381325	0.336019
31.6	0.150932	0.101271	0.253486	0.216966
31.6	0.314127	0.262419	0.418219	0.36988
31.6167	0.147015	0.109982	0.264254	0.210298
31.6167	0.313265	0.276615	0.411292	0.385492
31.6333	0.190832	0.113264	0.267828	0.203341
31.6333	0.319199	0.294431	0.405872	0.374821
31.65	0.21147	0.111197	0.232917	0.212301
31.65	0.345198	0.289014	0.412618	0.386825
31.6667	0.207175	0.105049	0.240575	0.212611
31.6667	0.364106	0.262613	0.382979	0.421265
31.6833	0.210095	0.141012	0.232627	0.198976
31.6833	0.36324	0.308944	0.373264	0.411445
31.7	0.216962	0.146317	0.236226	0.204956
31.7	0.371349	0.319724	0.344592	0.409016
31.7167	0.214914	0.148662	0.225348	0.217139
31.7167	0.372239	0.333011	0.37448	0.404081
31.7333	0.253073	0.167833	0.234662	0.235231
31.7333	0.394028	0.338615	0.392039	0.410017
31.75	0.251105	0.181683	0.235943	0.219175
31.75	0.398482	0.368378	0.391173	0.388571
31.7667	0.251657	0.202154	0.234872	0.214723
31.7667	0.408963	0.35887	0.375459	0.353563
31.7833	0.267667	0.211455	0.228575	0.205228
31.7833	0.413789	0.395836	0.389595	0.356861
31.8	0.265228	0.200768	0.233019	0.173034
31.8	0.442133	0.377019	0.407757	0.343248
31.8167	0.270157	0.217516	0.205547	0.16234
31.8167	0.446088	0.391841	0.369325	0.318343
31.8333	0.293828	0.248223	0.204141	0.186852
31.8333	0.504578	0.427541	0.3599	0.333201
31.85	0.329195	0.263389	0.241557	0.167022
31.85	0.506814	0.46391	0.376381	0.316344
31.8667	0.327958	0.277952	0.23751	0.161556
31.8667	0.502769	0.479756	0.382797	0.306759
31.8833	0.32753	0.295389	0.214487	0.183484
31.8833	0.531964	0.48355	0.322013	0.315878
31.9	0.334922	0.29374	0.200116	0.187667
31.9	0.520394	0.508825	0.352595	0.308178
31.9167	0.322593	0.290613	0.186581	0.187206
31.9167	0.505412	0.515535	0.326804	0.294762
31.9333	0.349329	0.314192	0.214466	0.153608
31.9333	0.53485	0.543221	0.346607	0.257976
31.95	0.34475	0.351264	0.217586	0.153349
31.95	0.52841	0.590263	0.347303	0.308944
31.9667	0.356658	0.353146	0.186079	0.161201
31.9667	0.555761	0.607646	0.31183	0.286126
31.9833	0.391724	0.347453	0.220492	0.135625
31.9833	0.598118	0.613304	0.341762	0.272789

## Sheet: fig.1D_cosinor_model
		Hrh1
		wt	ko	resampled p
LD	mesor, cm/30 min	476.495	512.122	0.3298
	amplitude, cm/30 min	440.93	476.226	0.3313
	acrophase, deg	-3.36973	-3.35082
	beta	-429.505	-465.841	0.2648
	gamma	-99.7224	-98.9121	0.5044
	R^2	0.5251	0.4968
DD	mesor, cm/30 min	425.223	453.848	0.6281
	amplitude, cm/30 min	248.774	280.459	0.6459
	acrophase, deg	-4.53937	-4.56494
	beta	-42.8277	-41.2036	0.4809
	gamma	-245.06	-277.416	0.6481
	R^2	0.4191	0.3896

## Sheet: fig.1D_upper_panel_activity_dat
	Hrh1+/+: distance moved, cm/30 min												Hrh1-/-: distance moved, cm/30 min
time, h	subject 1	subject 2	subject 3	subject 4	subject 5	subject 6	subject 7	subject 8	subject 9	subject 10	subject 11	subject 12	subject 13	subject 14	subject 15	subject 16	subject 17	subject 18	subject 19	subject 20	subject 21	subject 22	subject 23	subject 24	subject 25
0	167.99	654.37	100.41	157.35	0	450.11	338.56	0	0	0	303.32	0	563.18	175.85	97.11	256.19	182.5	168.29	936.6	1305.34	896.7	0	0	27.52	92.84
0.5	34.78	0	43.39	279.2	0	11.46	0	0	77.65	55.53	325.18	853.93	0	0	0	0	168.52	87.09	0	0	4.55	0	0	11.48	252.1
1	0	0	36.49	0	0	27.12	224.2	31.78	499.98	0	0	504.23	0	0	106.16	0	0	28.05	131.63	0	0	0	0	0	32.69
1.5	34.2	223.57	0	0	118.86	0	335.87	133.83	0	44.47	0	0	200.64	9.37	0	0	0	0	0	0	57.01	0	57.12	180.29	149.06
2	0	0	0	244.05	0	61.24	0	2.03	2.39	0	17.57	0	0	0	0	59.22	283.61	246.46	0	38.15	85.78	0	0	0	43.92
2.5	118.9	0	33.71	0	0	2.1	57.03	2.04	231.72	18.73	88.18	183.03	4.15	0	4.01	183.77	0	15.92	392.36	0	0	2	0	49.78	40.42
3	126.83	106.23	0	0	70.65	2.01	284.33	47.5	2.04	195.17	256.05	0	0	2.06	24.69	0	2.02	38.96	0	238.13	62.36	2	0	0	700.64
3.5	0	200.12	31.87	0	159.16	22.14	29.85	0	0	0	0	0	187.26	0	102.37	0	0	31.35	0	0	186.18	193.8	0	21.53	19.07
4	0	0	0	0	12.05	5.21	0	0	56.45	32.65	0	1170.31	0	0	0	0	2.05	0	82.63	0	2.61	0	0	43.13	23.24
4.5	42.98	21.43	137.14	0	186.71	12.38	363.69	30.2	0	0	349.33	0	0	148.26	0	88.02	0	0	48.32	7.04	327.2	0	0	0	20.47
5	58.17	10.04	4.64	0	0	2.29	23.48	0	0	67.16	0	0	0	0	60.99	0	0	0	0	406.12	358.53	0	48.79	0	21.18
5.5	0	20.77	0	0	0	0	233.82	0	27.02	2.03	0	254.86	0	2.16	0	0	16.56	0	80.4	0	149.86	0	212.31	0	219.73
6	98.23	4.63	40	656.82	55.72	168.42	13.77	4.03	0	2.35	0	0	0	2.14	0	163.23	39.66	59.53	0	180.18	341.71	245.78	0	0	123.27
6.5	0	0	62.22	0	0	0	265.92	121.63	4.3	2.18	19.3	327.98	89.05	0	0	0	0	0	0	152.52	0	0	0	0	25.45
7	9.03	27.86	31.76	209.39	841.08	143.44	381.56	350.11	541.7	583.32	206.79	952.41	99.08	57.17	0	0	0	45.95	0	314.33	255.42	99.98	983.19	1323.19	933.49
7.5	1018.39	1690.02	659.9	1253.92	1410.86	2423.87	2092.43	983.95	2393.43	1882.12	1366.6	2086.34	2268.23	2092.43	1568.5	2057.03	1163.92	608.52	2024.58	1841.74	2101.02	2500.37	3893.3	2460.34	1346.82
8	581.54	730.46	415.22	1149.53	1330.56	1780.58	1472.73	130.23	2885.85	1140.51	901.54	1898.9	2102.16	1243.47	1157.43	1397.18	917.01	626	2295.83	1795.32	2612.98	1969.42	3612.83	2327.39	1514
8.5	367	502.21	109.69	1058.18	1138.51	530.25	124.71	602.34	2909.79	1499.46	197.41	1905.22	1534.13	867.61	685.48	679.6	116.2	375.94	1941.93	813.37	1410.44	407.28	3263.77	2574.71	1227.98
9	91.98	65.57	109.9	693.16	1395.11	163.37	1103.96	340.44	2762.07	1374.63	911.84	1616.66	1832.67	446.86	4.43	983.09	762.25	390.67	1758.65	1061.53	1014.24	1583.84	3678.91	2034.47	619.24
9.5	309.55	599.52	135.43	1055.44	999.91	1599.77	1017.47	674.2	3094.91	1452.77	300.28	2466.23	171.99	1043.3	123.58	774.53	55	859.12	842.48	1428.28	1278.49	1514.77	2851.37	2470.29	303.81
10	682.06	907.09	68.65	243.79	206.49	179.26	596.08	0	2728.86	1379.34	175.59	318.47	1237.34	445.61	654.44	247.47	217.58	149.53	2461.19	922.54	84.55	409.81	2221.18	2027.67	389.66
10.5	306.83	786.62	224.79	210.46	2418.63	620.97	889.12	494.78	3154.69	380.74	509.11	1244.46	718.14	707.25	720.85	1569.85	169.94	130.97	1537.22	1894.93	814.3	1567.19	3932.59	1740.42	397.86
11	0	159.33	125.08	446.79	1441.28	700.71	113.52	244.82	2763.61	281.45	156.56	2147.8	459.38	0	108.81	96.21	1166.44	194.65	99.31	1493.96	1071.71	426.82	2829.03	1533.05	1407.26
11.5	786.87	0	368.22	1902.74	1908.15	895.17	1742.08	427.35	2683.89	1391.39	683.51	2244.63	1588.54	1342.85	190.46	849.52	409.43	179.96	1939.06	1268.85	1907.78	1680.83	2289.98	0	1083.54
12	0	224.74	301.41	578.1	2148.82	703.05	367.64	403	2328.34	924.15	1475.16	1734.83	1037.94	884.48	1032.14	539.48	719.4	90.76	979.87	1228.62	1059.06	1855.98	3043.74	1300.7	588.99
12.5	273.03	1704.81	208.1	1741.4	2244.12	354.42	80.21	326.02	0	691.18	1143.94	1974.7	877.55	668.63	208.88	6.7	273.94	545.58	180.34	1342.54	1217.03	1364.71	438.33	1922.46	869.39
13	161.27	1190.42	65.39	115.73	1378.95	956.45	1615.89	271.4	624.43	304.15	51.05	0	527	129.73	196.96	893.41	211.41	614.36	1689.4	1228.45	91.8	1268.78	3087.7	1093.42	40.57
13.5	512.78	915.25	137.67	183.52	1439.76	469.32	311.59	531.34	1733.22	44.62	1043.37	0	0	1576.79	988.18	0	65.58	443.81	1686.3	853.56	515.88	824.52	2717.04	0	171.65
14	17.03	1079.76	126.03	229.37	425.67	339.09	150.75	30.53	57.47	1181.42	244.35	1484.01	646.39	384.8	0	878.7	119.46	0	1721.6	0	1661.36	1045.68	3011.81	1844.88	6.37
14.5	4.16	624.02	40.45	333.18	0	237.28	160.59	149.47	1227.8	713.18	330.91	1135	1101.34	0	144.47	1150.23	189.62	739.75	1076.02	92.44	511.99	1185.02	547.89	1400.35	87.46
15	0	58.63	83.13	1544.46	1703.1	319.49	850.2	194.31	1016.8	2.07	0	1879.05	582.43	1025.53	22.77	1002.94	1446.17	6.37	507.92	1833.72	1009.94	0	0	0	63.93
15.5	465.95	0	87.03	4.09	2101.2	2.02	341.18	197.04	0	178.38	134.91	675.22	1275.58	633.33	775.64	0	74.59	131	1564.71	1078.54	673.96	20.21	99.33	1430.39	81.45
16	80.01	414.97	225.56	32.1	1776.62	503.44	266.46	383.36	179.34	702.72	12.07	82.91	655.86	0	6.58	433.74	213.37	241.91	1867.23	180	4.03	1740.45	3146.56	207.92	218.21
16.5	0	766.4	42.1	1654.84	367.65	0	446.24	0	1097.1	1158.36	194.77	54.09	4.15	7.38	269.28	501.38	184.43	378.84	916.4	0	268.91	1134.93	3919.78	0	489.56
17	263.64	1109.64	36.78	340.38	48.43	315.27	522.44	241.1	0	0	32.9	150.22	0	629.52	926.59	325.51	103.5	97.82	1303.97	0	1018.79	0	3973.01	2094.5	1014.54
17.5	46.18	808.37	45.59	99.98	639.67	246.05	179.93	0	358.48	1069.4	99.32	2319.91	1389.17	205.19	419.68	402.55	49.52	86.32	180.97	2148.61	1143.21	1224.49	4172.78	1264.22	33.01
18	310.36	1154.63	53.25	319.42	2852.91	476.45	310.89	203.15	0	591.67	50.61	1951.4	808.83	1419.35	194.35	446.63	700.76	55.04	1071.96	1990.26	143.85	1839.41	3477.98	0	161.44
18.5	350.31	1401.37	87.82	1152.85	2196.17	629.51	1411.39	283.48	1401.37	526.61	474.83	2127.73	1284.05	165.24	895.65	324.19	170.78	145.14	1277.86	930.07	252.02	583.29	4511.11	1979.54	728.26
19	138.38	1245.35	110.94	575.11	469.23	906.17	38.39	54.83	748.12	1643.58	1208.37	1928.16	53.67	715.61	303.63	593.94	581.93	925.7	846.32	1794.87	1143.78	1274.02	3314.86	883.73	370.41
19.5	221.73	707.01	33	444.64	130.38	122.18	0	0	117.61	577.31	0	1029.92	1281.39	498.31	171.25	220.74	0	280.23	1127.86	322.78	116.83	168.68	278.98	2.11	0
20	0	0	0	4.06	0	0	0	52.61	0	3.87	0	0	0	0	0	0	0	0	0	0	0	0	0	0	0
20.5	0	0	0	395.11	0	0	236.26	0	0	0	0	0	0	0	0	37.28	22.26	0	77.21	93.42	0	215.8	0	0	2.15
21	0	6.93	49.76	0	807.17	34.78	0	53.93	0	0	0	220.32	2.06	0	0	0	125.85	0	0	1085.53	212.8	0	84.43	0	0
21.5	0	658.03	37.41	41.76	295.2	0	561.01	0	53.47	0	53.06	1911.53	0	130.88	0	0	5.72	151.15	93.37	29.53	0	89.46	11.73	0	145.38
22	0	2	46.02	101.89	0	0	0	0	0	945.96	153.45	1017.38	0	0	4.35	0	52.78	64.61	0	0	0	0	150.41	12.7	30.02
22.5	229.61	0	2.07	0	81.44	23.34	0	239.39	0	0	0	43.05	0	0	0	64.19	16.99	154.63	546.55	0	0	0	0	133.33	0
23	0	0	65.91	0	220.48	25.48	0	64.9	0	0	0	0	768.71	40.02	0	4.59	40.72	0	0	458.57	0	55.66	0	0	6.41
23.5	127.81	234.31	262.8	258.38	314.2	55.13	424.96	2.08	89.68	0	2.01	0	116.2	252.36	158.32	263.09	388.87	391.49	734.96	696.03	163.56	101.49	76.83	210.18	0
24	0	63.32	15.84	71.38	0	33.56	0	2.16	0	0	0	1211.84	0	0	0	0	0	0	0	401.42	0	0	0	225.45	6.27
24.5	0	0	16.75	9.02	0	0	0	2.04	0	0	0	151.63	6.23	0	0	0	0	0	144.68	0	65.38	0	0	0	376.56
25	0	4.37	73.6	4.07	66.91	9.77	0	52.95	0	578.24	150.08	0	0	100.34	0	0	0	0	68.58	2	10.39	0	158.22	2.09	0
25.5	53.07	2.16	97	0	0	165.58	386.06	65.17	0	174.07	144.05	89.91	2.46	0	70.18	0	7.55	0	20.75	0	0	0	0	326.1	9.96
26	0	0	16.21	101.14	98.35	0	0	207.75	0	0	0	0	2.06	0	0	95.44	136.16	0	0	134.95	0	123.17	0	0	0
26.5	0	0	17.17	0	0	2.08	4.65	0	0	156.41	2.01	0	0	4.49	57.41	14.98	2.13	0	0	0	0	100.83	0	15.34	0
27	61.39	0	36.18	0	70.6	0	133.02	0	2.24	644.67	0	114.69	0	0	0	2.07	124.24	85.62	51.03	0	0	2.11	539.21	4.32	0
27.5	0	0	0	115.22	65.16	128.11	703.79	78.09	0	0	156.88	621.57	194.11	92.42	32.48	0	0	246.64	0	413.01	180.63	2	128.27	0	234.52
28	0	377.67	147.01	0	0	0	0	15.88	2.08	34.01	0	0	646.85	0	11.37	2.05	0	3.2	56.04	81.11	0	6.33	25.83	14.41	6.3
28.5	0	0	0	0	132.24	2.02	0	2.03	0	290.12	2.06	0	20.12	0	0	61.42	0	0	0	2.03	0	12.08	0	4.04	0
29	97.2	0	41.68	281.6	95.24	4.38	0	0	216.39	4.33	0	216.27	0	0	14.38	2.03	0	0	0	0	0	0	2.29	0	157.29
29.5	0	0	0	0	0	0	137.01	40.41	0	0	0	778.04	24.43	4.11	6.45	3.43	0	0	63.09	192.11	2.05	0	58.86	0	0
30	0	54.32	35.43	0	0	0	1178.14	35.02	0	0	0	0	38.05	60.17	2.26	6.49	46.34	116.15	393.37	30.75	0	9.85	0	0	46
30.5	51.19	0	30.38	0	191.88	14.51	14.99	2.07	2.06	0	0	397.34	46.07	0	183.58	242.33	0	0	35.73	34.59	32.14	270.03	0	0	4.03
31	47.02	51.5	46.83	18.58	737.09	364.54	422.5	198.99	454.47	682.33	433.29	773.45	2.03	167.69	0	18.12	0	14.34	105.08	842.54	153.23	10.38	255.98	757.73	409.81
31.5	1381.25	1629.19	494.64	1932.72	1637.74	1993.44	1845.63	1338.03	2558.43	1817.15	1028.01	2016.53	2917.98	962.91	1636.58	2568.28	1785.32	892.83	1881.52	1358.61	2471.89	1713.02	3224.17	2545.56	1449
32	338.76	1998.26	177.12	1071.94	1446.86	1418.73	1358.82	711.49	2485.79	1960.3	434.92	2954.67	2594.12	645.99	1098.16	1629.07	971.76	860.35	2033.78	1209.92	1732.05	1994.26	4058.21	2065.78	1878.24
32.5	546.5	1044.39	177.97	639.6	927.68	851.78	52.66	120.59	2479.94	474.03	1010.98	1493.2	1766.16	635.91	586.98	1461.92	990.01	893.4	1372.32	1309.23	1111.27	600.73	3535.1	2168.9	967.28
33	134.48	1499.7	221.46	665.97	1644.64	168.39	835.71	533.27	1689.59	769.82	2.04	1316.58	1714.86	0	298.58	1218.25	536.27	191.91	2704.05	1359.45	1341.76	567.81	3836.67	2395.31	952.79
33.5	297.73	412.56	95.24	1911.38	1041.26	700.3	53.85	195.75	1324.15	1118.25	60.02	2936.09	939.91	1300.29	946.09	823.15	60.43	624.22	1327.45	976.95	1051.88	543.51	3370.44	1444.83	1459.13
34	270.76	805.32	268.73	559.83	1587.06	453.93	1078.88	459.9	209.12	1664.77	800.72	1727.97	1646.36	416.25	333.81	70.15	148.16	424.44	1652.89	1557.7	688.33	2123.74	2821.76	1082.72	860.08
34.5	159.95	1243.81	173.71	941.13	1431.72	532.61	602.98	1557.94	953.62	129.56	1756.9	0	369.57	526.48	600.63	590.9	884.7	3.13	1133.62	1571.88	701.2	1065.3	3074.06	1942.1	676.09
35	367.45	150.31	82.77	384.53	1659.25	455.8	626.03	521.28	1147.13	0	2431.89	0	2.14	942.82	465.72	1350.28	946.64	139.9	1022.13	1230.8	1147.68	1519.59	2506.74	1619.57	234.1
35.5	1094.2	0	75.93	673.62	964.98	989.88	230.01	1042.09	1089.36	797.39	1918.94	0	1247.74	521.81	0	116.96	66.74	87.35	1697.43	1206.84	1726.14	1638.22	2737.95	1482.29	521.82
36	128.72	1239.45	268.37	830.96	0	2.12	137.92	343.93	0	510.83	1786.46	0	1651.61	229.96	399.98	287.33	284.6	1332.44	1067.38	1253.84	1352.59	1016.55	2314.7	0	963.45
36.5	0	1719.06	88.9	1019.38	0	1423.58	282.59	0	1038.89	353.21	0	0	1055.33	686.02	925.79	1475.38	580.41	87.86	348.83	795.01	1964.17	837.79	2061.2	499.57	332.02
37	787.15	1825.53	163.66	487.01	1887.4	643.39	252.37	1831.72	1540.1	2.08	32.17	0	797.83	953.76	568.63	1701.68	96.38	504.55	891.85	1340.6	1575.45	1430.14	628.29	2090.36	55.58
37.5	202.83	1532.4	128.2	478.72	1818.75	83.97	702.56	633.59	573.72	489.53	188.75	0	1220.81	921.69	0	536.94	1313.45	131.79	3101.33	899.83	261.9	4.96	0	683.25	79.48
38	4.08	1315.63	104.11	1250.87	1953.12	1148.09	7.96	954.99	595.55	261	2499.02	0	806.15	31.26	263.86	0	343.41	925.91	1765.48	55.13	684.47	445.66	901.95	0	11.2
38.5	66.31	969.71	52.19	95.47	2195.48	0	26	29.45	93.28	132.88	1812.76	0	0	234.45	10.23	1484.82	48.36	74.93	922.71	0	1941.4	1971.82	3560.46	1415.25	1247.66
39	897.15	1049.14	228.85	683.03	2418.25	731.89	426.49	0	805.35	109.89	2167.51	0	627.3	1994.61	262.46	1862.72	60.75	216.44	765	837.03	1495.92	272.83	2667.67	275.08	574.18
39.5	80.67	40.8	62.28	0	1156.86	216.16	0	816.82	588.21	140.85	1491.52	0	0	113.03	60.26	206.59	236.26	683.25	872.21	1599.38	606.86	0	3005.12	858.26	349.97
40	160.57	0	101.09	337.17	0	765.86	529.78	583.18	0	532.73	1023.8	0	1319.95	0	1016.3	0	493.96	57.58	0	562.19	302.14	1521.69	3929.19	571.47	4.74
40.5	0	0	29.48	699.23	0	0	21.32	0	1373.69	39.36	316.13	0	1079.11	997.02	16.25	1176.19	52.16	137.16	1902.91	0	690.88	758.69	3104.43	15.16	75.28
41	82.26	707.09	144.72	22.78	1230.3	336.01	127.73	1390.79	0	76.22	0	0	661.28	320.67	109.68	659.13	141.61	270.61	1101.17	0	58.52	808.72	3292.09	2271.9	106.08
41.5	262.37	1086.62	65.31	594.87	1692.53	955.44	4.2	231.58	1747.83	22.81	0	0	1121.08	178.02	659.56	234.86	81.37	711.85	201.24	1780.22	1289.68	1508.16	2226.59	174.1	354.16
42	60.75	980.13	4.19	1575.29	1280.2	72.37	318.7	189.34	226.25	86.17	915.64	0	67.14	205.64	929.6	415.46	323.26	133.35	1544.45	1695.76	764.93	107.99	3045.77	1667.13	984.75
42.5	863.52	1144.61	45.86	6.55	643.93	323.35	0	553.41	949.8	266.83	1979.53	0	697.42	1398.44	239.85	178.18	203.71	791.56	342.26	1139.63	813.06	1587.08	2448.37	1275.42	181.32
43	309.49	1256.05	58.25	912.71	1489.04	1057.9	520.83	1573.49	1173.89	587.97	2504.74	0	550.3	107.62	56.64	1937.09	1184.63	254.01	926.98	2293.3	819.02	95.17	2478.85	1945.58	788.2
43.5	83.64	155.77	52.6	45.15	229.01	0	0	0	0	0	733.48	0	0	660.98	10.36	561.25	207.01	174.89	1200.44	818.93	85.32	50.85	236.37	37.33	0
44	0	14.37	0	2.11	0	40.33	0	0	0	0	73.12	0	43.75	28.12	0	0	0	97.64	28.84	397.18	0	109.41	0	0	0
44.5	0	27.01	24.94	53.08	122.74	80.55	62.08	0	2.06	0	0	0	112.99	0	0	273.18	135.23	0	0	187.6	349.54	0	0	4.24	56.24
45	53.06	0	30.56	228.45	706.37	183.5	0	0	0	0	344.29	0	0	2.03	159.61	18.36	0	0	24.68	0	21.39	305.47	0	0	0
45.5	0	325.16	49.32	139.58	127.38	2.06	0	2.2	0	0	506.17	0	0	300.01	0	0	228.45	53.29	0	659.18	77.42	119.47	114.76	57.58	40.79
46	0	0	46.39	4.1	0	0	239.33	0	0	78.71	0	0	0	0	4.64	0	14.08	0	439.84	798.98	336.03	0	0	0	42.75
46.5	0	0	57.04	191.48	122.2	776.24	84.45	46.23	377.59	0	0	0	394.51	45.18	0	0	0	90.6	0	105.33	2.05	0	0	161.75	111.06
47	0	2.22	65.18	767.2	327.76	73.15	0	0	0	56.02	725.42	0	734.93	0	0	0	0	17.14	0	0	61.82	27.02	0	0	42
47.5	0	442.44	47.3	0	269.16	0	0	0	0	0	309.48	0	0	0	8.6	0	376.12	0	0	4.79	0	0	0	0	52.92
48	635.89	491.11	190.07	0	0	0	362.27	0	322.59	0	0	0	402.85	58.89	60.29	240.55	80.75	177.13	347.7	517.65	79.46	0	334.1	68.23	0
48.5	0	0	36.47	235.8	0	442.66	21.87	4.25	22.96	0	0	0	26.13	0	16.47	0	0	0	0	43.68	15.42	0	0	0	0
49	0	0	115.37	214.57	0	0	0	347.48	0	0	0	0	0	0	0	0	0	0	146.03	0	176.98	324.62	0	0	0
49.5	0	4.11	0	0	352.58	0	0	0	0	52.21	0	0	0	0	0	0	0	394.14	0	49.4	25.06	0	0	0	0
50	362.71	0	0	0	90.62	0	26.53	0	4.33	0	91.76	0	98.49	0	0	0	0	0	0	0	0	0	2.29	125.52	309.3
50.5	0	0	96.78	47.46	0	326.09	96.05	59.14	0	0	474.76	0	2.01	0	20.62	216.53	0	0	0	159.31	11.68	0	58.96	0	0
51	0	178.61	30.6	0	0	0	0	0	0	121.92	43.95	0	0	0	0	0	0	0	42.24	2.03	162.71	0	0	0	0
51.5	0	81.73	97.72	0	106.01	0	56.88	0	6.73	0	0	0	0	32.76	0	0	11.09	164.46	0	132.76	192.47	0	23.16	0	0
52	0	2	0	2.05	2.02	4.26	0	0	6.23	2.02	171.7	0	142.5	19.67	0	0	2.07	0	0	2.02	0	0	0	0	0
52.5	97.39	50.89	75.21	2.07	0	0	280.62	2.02	0	0	153.56	0	185.72	0	138.16	4.43	286.81	0	315.77	46.24	0	0	0	0	0
53	0	0	0	8.58	0	158.31	0	0	373.79	0	4.27	0	0	0	46.94	385.28	0	0	0	0	32.23	112.26	0	0	0
53.5	0	2.06	53.7	0	8.55	174.59	0	18.17	0	0	50.91	0	0	39.34	0	0	18.71	49.13	199.56	268.2	200.62	0	0	2.01	0
54	314.66	4.13	0	7.92	0	0	0	0	0	0	717.69	0	178.83	0	0	0	0	0	438.7	127.2	82.15	0	0	483.17	474.57
54.5	430.58	437.02	131.6	404.76	0	601.43	60.77	2.06	0	0	574.12	0	464.78	271.14	42.98	341.58	192.72	129.16	394.4	277.68	52.84	481.11	0	28.89	0
													52.53	192.7	32.81	75.12	10.07	91.35	351.99	596.13	511.21	18.76	502.58	627.97	1078.71

## Sheet: fig.1D_lower_panel_activity_dat
	Hrh1+/+: distance moved, cm/30 min												Hrh1-/-: distance moved, cm/30 min
time, h	subject 1	subject 2	subject 3	subject 4	subject 5	subject 6	subject 7	subject 8	subject 9	subject 10	subject 11	subject 12	subject 13	subject 14	subject 15	subject 16	subject 17	subject 18	subject 19	subject 20	subject 21	subject 22	subject 23	subject 24	subject 25
0	663.54	643.99	4.15	2.04	651.19	54.4	1082.84	66.46	1061.51	574.86	103.94	1461.8	991.8	971.76	732.77	1370.53	469.28	64.94	787.88	949.07	46.5	585.26	472.97	1401.85	0
0.5	0	1746.44	0	43.48	206.25	266.29	0	579.69	242.39	4.3	497.5	37.86	335.86	485.67	189.48	0	169.45	0	54.2	0	0	0	0	706.4	660.75
1	2.03	194.44	0	115.87	2.21	429.77	141.67	192.73	0	839.51	202.95	76.16	874.44	0	0	0	998.67	52.84	1743.31	1005.95	272.22	48.38	0	0	424.81
1.5	991.99	0	0	85.95	0	42.41	106.01	0	0	514.17	0	2046.94	0	2.1	325.3	649.57	353.91	44.39	21.77	859.11	170.03	0	45.37	702.73	93.56
2	51.35	0	0	647.73	644.78	0	113.52	4.08	201.12	247.09	417.21	771.04	1793.49	305.5	1552.31	87.32	218.66	139.27	57.26	1043.42	660.27	732.53	253.43	37.66	0
2.5	0	324.39	948.25	0	109.32	0	0	104.44	870.28	0	216.04	152.99	1611.19	49.96	116.61	0	64.72	752.67	76.89	248.54	0	4.09	2.07	0	37.63
3	957.21	1612.65	78.88	391.09	0	380.82	834.69	122.05	152.87	517.97	184.35	0	788.02	0	0	0	16.74	70.07	144.49	0	0	4.63	0	1156.79	289.41
3.5	0	520.53	4.17	0	202.96	572.39	160.21	621.39	0	440.26	170.74	0	0	952.85	67.49	2.03	2.01	80.92	250.82	566.88	0	2.19	0	87.96	0
4	163.27	0	654.32	254.73	112.68	0	364.46	0	0	2.01	45.08	0	567.73	0	32.34	2.01	815.11	142.18	0	183.27	156.31	4.41	70.62	632.41	4.3
4.5	803.19	80.97	11.5	47.51	134.61	0	0	22.17	0	0	0	590.51	646.87	2.02	1396.98	1399.36	156.95	1007.53	494.34	0	0	100.89	0	0	993.25
5	294.06	130.22	221.51	0	0	679.18	0	1102.88	1035.98	2.43	0	1085.43	418.7	1174.77	1551.86	402.22	634.9	271.95	1429.08	0	195.46	2.11	0	0	413.6
5.5	1038.97	1234	409.22	0	0	572.48	0	0	1673.59	1689.45	791.93	2.03	2276.79	124.64	153.26	296.7	774.5	220.95	554.98	0	0	0	0	0	315.02
6	28.32	6.53	93.75	97.99	57.07	0	93.95	0	0	4.21	1488.61	0	0	0	0	0	0	33.49	0	228.96	318.3	2.04	56.2	2.18	2.2
6.5	0	0	0	0	0	0	500.15	6.56	2.08	0	0	0	0	194.83	2.04	0	4.28	144.78	0	561.54	465.52	0	0	2.05	6.5
7	523.96	162.39	173.79	217.35	261.31	0	0	4.52	2.01	0	0	0	324.8	4.4	224.95	183.3	909.37	448.66	40.29	0	142.32	2.01	0	331.15	2.06
7.5	908.28	361.95	276.22	2.05	4.38	2.05	0	91.14	737.96	171.92	118.69	0	12.75	0	644.05	348.36	492.89	76.36	647.85	0	2.04	110.29	0	0	10.55
8	0	162.66	126.08	0	0	6.58	0	644.55	60.98	407.01	550.05	368.47	47.97	6.76	138.61	0	0	186.37	0	0	0	224.89	0	57.12	4.29
8.5	169.78	408.04	114.97	4.14	0	1021.86	0	263.82	0	0	2.09	158.14	518.22	320.82	78.1	30.24	282.2	183.76	93.68	2.07	0	4.27	160.77	0	0
9	948.27	1352.46	759.49	50.13	279.61	426.31	0	0	48.9	0	2	0	1657.2	881.14	1072.31	1299.96	2100.24	543.52	1001.68	4.29	11.01	4.18	0	60.8	501.11
9.5	6.35	247.45	143.39	427.36	2.02	0	138.25	0	107.68	323.68	4.41	169.98	2.12	26.56	818.95	2.02	46.45	59.28	0	6.56	0	39.91	0	861.65	8.89
10	55.04	70.08	17.52	102.53	0	0	232.51	48.11	0	158.07	140.81	52.27	204.04	20.16	2.08	6.64	6.84	0	6.31	6.21	0	0	0	0	6.28
10.5	462.63	360.31	104.55	2.1	119.54	199.14	0	96.78	1579.24	0	100.9	0	100.16	189.78	6.8	615.92	186.6	126.23	162.63	0	58.71	0	62.78	135.62	220.19
11	48.3	140.78	2.02	0	0	123.73	65.7	266.65	625.97	480.66	0	673.13	726.91	541.9	811.69	0	0	63.59	0	292	0	95.39	37.98	480.51	231.35
11.5	466.07	676.28	153.95	23.48	292.67	1071.28	1181.7	889.01	381.27	1226.33	417.32	1111.29	1797.37	287.18	438.76	1388.15	490.49	110.8	853.89	230.75	116.19	88.85	60.07	2048.01	420.95
12	520.53	965.57	390.12	1355.15	2420.46	823.43	1760.43	770.84	187.03	558.28	702.19	1507.02	3061.62	1028.08	897.88	572.39	425.24	544.8	811.75	3331.66	2074.21	2253.5	4887.69	917.14	1191.2
12.5	210.02	62.5	73.98	828.83	2094.82	541.76	1423.31	88.24	112.01	11	1414.1	99.49	933.67	178.11	2.07	792.04	524.36	303.94	36.6	1915.28	1988.74	1750.23	4880.24	1611.97	1841.87
13	246.87	331.27	51.56	1046.21	1845.38	442.91	154.68	749.81	975.55	682.59	22.09	1293.72	107.94	627.96	740.96	52.75	9.78	20.84	339.05	1359.28	1344.16	991.89	3256.96	574.23	961.56
13.5	255.94	86.91	343.99	18.62	1354.25	158.1	116.03	4.25	204.62	658.05	1190.85	399.65	4.39	4.34	0	122.04	60.76	141.54	6.09	1225.87	934.05	302.78	2480.61	469.62	4.31
14	124.98	869.82	156.47	634.99	1527.81	1220.02	398.44	296.19	604.83	2.08	2.03	347.35	2050.8	1069.1	472.94	834.74	51.25	132.69	656.3	1294.99	1693.57	329.75	2324.12	1632.86	555.73
14.5	500.81	1011.5	347.84	58.11	1593.44	22.31	1353.56	466.69	1779.3	1000.11	186.93	1203.03	1155.24	677.92	799.87	839.59	581.62	236.02	1259.71	2221.06	1482.93	1404.36	3719.57	1415.07	781.71
15	224.2	292.98	27.38	562.81	1736.69	1301.72	1077.39	693.22	681.28	1166.93	121.43	1801.65	2223.12	6.68	254.2	0	113.69	60.47	119.74	876.37	28.68	0	166.42	1293.27	1998.95
15.5	647.53	744.24	90.7	469.77	1126.45	215.97	281.23	457.02	1166.43	1009.5	215.36	600.21	3660.33	960.96	264.86	543.14	125.16	76.87	342.1	1924.28	436.87	436.35	4.82	1838.39	304.97
16	80.41	1723.32	41.4	417.55	1272.4	361.94	1062.47	534.51	1684.96	313.16	1220.51	349.14	1817.7	5.07	1469.09	942.39	79.52	48.11	1041.01	1551.13	1888.61	1300.85	2690.07	0	48.79
16.5	0	1867.46	115.46	20.02	2341.8	1185.09	474.99	852.32	0	0	403.91	1355.11	699.59	735.81	99.12	35.26	397.15	165.04	1225.88	1412.33	1414.84	1407.41	3859.87	1410.73	141.23
17	313.45	1157.17	146.18	677.64	2099.78	783.08	0	338.87	0	744.37	554.13	1204.3	57.53	766.16	4.57	53.39	16.24	451.67	1090.51	1669.68	1606.7	381.62	3298.7	1982.03	0
17.5	188.47	945.21	49.15	275.51	2190.27	0	263.04	88.81	1729.88	783.92	943.93	1273.44	37.51	0	703.44	131.47	130.84	46.58	0	2059.44	1545.49	1530.64	4343.34	175.24	290.89
18	62.74	2473.32	103.63	242.38	2371.31	161.02	0	419.31	499.09	942.36	14.74	476.7	2663.93	1082	0	1369.57	441.63	247.06	88.7	1470.35	1796.58	613.38	3204.09	252.25	1087.34
18.5	4.11	2287.29	40.16	686.99	2439.33	1218.24	687.33	366.12	0	0	801.27	746.45	1559.28	543.71	686.11	55.03	304.64	0	451.18	864.66	1326.91	248.89	2286.97	2168.68	0
19	83.78	1667.09	49.08	144.43	1281.18	0	1139.76	900.22	47.77	70.82	94.53	0	901.86	104.9	0	354.58	63.33	64.75	886.82	0	4.21	0	2.03	687.52	10.33
19.5	185.39	1458.58	97.61	4.12	0	6.78	273.69	0	753.02	1446.62	6.78	0	161.3	1333.67	4.32	524.39	50.46	82.05	0	0	474.31	1234.47	0	812.26	69.49
20	295.64	1852.51	6.73	208.58	164.76	1095.73	0	533.56	1404.48	0	137.21	0	107.16	15.05	375.27	0	176.16	118.59	671.36	0	258.52	1006.46	1886.49	205.59	450.84
20.5	65.71	1862.64	71.74	184.61	2125.72	0	536.61	0	0	973.72	173.49	1465.37	0	523.32	0	453.37	193.27	0	200.62	1645.42	290.33	2.01	3298.01	2.07	4.44
21	144.75	1752.35	13.03	263.6	1646.69	2.06	381.08	0	70.27	321.39	35.42	1498.66	2.03	0	367.69	574.32	85.73	30.28	816.47	2049.98	1669.23	520.92	2577.11	1988.3	28.93
21.5	0	2174.36	0	1114.61	372.69	99.47	78.69	311.7	485.27	0	280.19	1550.78	1519.09	489.71	1114.92	191.29	91.95	65.99	131.76	1676.06	980.21	630.15	2807.63	80.52	469.23
22	100.12	2142.03	0	2.07	1333.4	331.3	465.35	805.86	1061.74	1224.46	89.72	718.43	2651.73	0	2.16	72.47	94.46	42.95	839.12	1954.78	912.15	1288.2	623.45	1581.64	657.39
22.5	119.89	998.94	61.06	851.95	2237.76	278.83	56.06	130.69	852.31	400.55	367.51	252.21	30.59	555.31	916.84	1421.44	264.06	299.15	79.18	1344.61	597.91	360.89	1951.01	1657.95	260.07
23	15.86	1432.65	61.59	2.16	1738.72	830.01	156.56	224.5	465.29	700.51	0	1285.73	0	1025.16	4.18	893.51	356.97	314.6	342.34	1016.77	302.19	583.92	3722.99	503.81	432.17
23.5	128.31	539.78	0	298.65	288.63	132.6	494.03	695.91	847.04	841.79	0	1077.51	2183.24	437.27	849.73	543.08	995.79	41.65	364.9	1801.4	1707.79	1758.44	3483.54	828.73	311.51
24	98.34	1456.7	4.22	174.51	418.28	697.51	999.8	323	497.48	708.51	567.52	1806.35	1101.4	8.48	1483.23	443.18	11.97	33.25	1145.68	879.45	285.38	133.71	175.62	186.24	138.31
24.5	101.7	411.4	0	0	0	544.52	503.85	0	148.9	124.23	221.15	1015.87	55.12	824.49	0	0	259.75	71.15	73.09	0	0	0	0	0	641.32
25	407.74	4.39	0	214.34	72.05	53.32	0	50.07	476.7	952.26	134.96	491.77	0	860.76	0	79.02	421.99	69.95	6.33	0	0	0	0	38.81	12.58
25.5	4.79	0	138.36	0	818.66	0	4.13	0	318.45	4.72	0	0	307.92	0	0	0	70.92	8.3	165.3	0	185.49	104.28	0	4.11	100.24
26	2.09	778.52	114.62	331.86	307.79	506.84	0	905.49	62.56	0	0	0	1966.06	0	1083.49	28.58	202.34	42.63	336.43	1101.37	395.57	0	0	53.44	178.38
26.5	1276.11	780.41	13.74	147.87	0	757.67	160.72	398.77	0	947.13	459.28	0	491.37	0	256.63	1026.95	1183.18	206.32	684.1	443.93	91.88	0	18.47	0	0
27	477.11	0	58.5	180.88	173.63	33.9	1379.22	384.23	0	1977.38	0	149.78	0	514.17	0	4.15	819.04	601.77	0	0	0	94.1	21.8	0	159.76
27.5	104.07	582.54	438.48	0	54.83	66.72	0	712.82	38.48	0	0	1497.6	1499.56	457.42	267.71	822.46	484.78	587.62	590.41	674.75	0	0	0	0	4.28
28	0	0	183.89	4.61	0	4.08	0	0	0	28.79	0	81.85	297.32	0	0	23.4	277.37	195.78	0	0	0	0	0	847.2	726.56
28.5	400.1	0	15.21	4.35	682.32	227.68	0	0	0	55.37	549.65	0	0	128.57	0	0	123.65	22.2	0	0	0	0	2	849.27	923.75
29	180.76	0	0	249.99	8.78	0	895.01	0	162.23	0	1301.91	0	0	0	0	49.02	62.02	3.19	0	0	735.91	0	17.23	66.36	51.13
29.5	2.09	473.04	299.43	25.86	0	0	20.58	0	0	69.64	532.19	703.81	150.16	0	0	58.42	0	3.08	6.16	0	280.44	144.52	7.74	121.83	2.01
30	131.27	0	0	7.85	25.77	0	0	275.03	0	1498.82	0	0	111.21	270	73	0	400.34	0	0	127.73	0	0	131.15	0	8.22
30.5	2.07	0	0	2.16	0	1527.82	0	0	0	0	158.79	0	0	0	23.61	0	0	0	0	734.1	48.48	0	85.2	54.44	0
31	2.03	0	41.29	55.79	0	686.47	0	0	0	0	2.04	0	144.83	0	11.14	0	54.86	0	0	6.8	0	0	19.61	6.62	9.44
31.5	4.12	16.02	55.53	0	0	37.83	0	49.31	0	873.51	2.04	81.07	1201.47	0	63.05	52.88	49.77	35.49	0	0	0	268.07	2.28	0	2.07
32	284.51	852.32	75.6	0	126.44	0	0	0	0	857.06	0	204.85	0	66.55	321.42	0	2.15	6.22	0	0	4.17	0	24.08	0	2.04
32.5	129.33	2.01	0	137.14	0	0	0	101.05	503.75	0	0	0	45.01	276.41	723.74	59.05	0	141.55	623.02	4.13	83.25	0	0	2.05	886.57
33	0	0	58.48	0	50.68	235.58	2.08	0	1328.52	0	61.91	10.49	9.06	2.27	0	0	58.26	0	400.86	48.85	0	2.02	0	127.67	0
33.5	0	0	0	0	45.5	0	35.77	23.12	0	0	33.8	440.67	0	2.06	13.01	0	79.6	0	0	0	0	0	9.58	29.54	0
34	61.27	798.09	31.52	4.05	0	6.41	861.8	133.09	70.53	571.59	0	148.63	616.15	59.08	0	237.69	4.56	0	0	0	0	0	31.17	0	149.64
34.5	83.42	0	48.12	223.9	50.03	218.21	180.85	263.23	1403.45	741.52	128.16	119.52	1824.04	573.45	363.58	2.09	25.17	243.7	0	0	0	49.43	0	1655.32	36.47
35	81.63	1320.08	172.95	0	0	187.8	365.07	750.17	2396.13	1170.43	92.78	1650.08	612.12	65.48	506.62	1022.77	51.23	65.97	0	42.23	0	0	0	2029.47	70.1
35.5	739.27	656.54	125.15	2.05	257.75	2025.98	1517.36	1050.27	300.09	658.88	1041.69	1376.06	3152.17	992.77	1264.23	944.49	583.94	497.75	1309.35	544.79	139.39	37.27	262.66	1277.41	1375.32
36	379.75	140.38	52.6	1240.91	2430.39	960.04	1509.68	257.84	1125.23	440.28	1106.69	131.24	1288.39	665.04	137.05	684.21	482.22	492.17	926.12	2398.22	1293.7	1774.12	4625.71	1192.34	1287.43
36.5	131.46	668.22	123.51	1309.21	2226.28	752.43	1025.64	181.37	415.96	364.94	0	247.75	1199.97	84.95	949.64	448.92	186.28	0	507.73	1950.91	2255.92	2291.46	3132.24	2523.65	1277
37	160.25	0	73.37	359.76	2130.72	533.67	0	453.26	663.17	1254.16	1192.95	1334.98	501.46	487.22	102.17	791.12	115.08	85.09	0	1393.4	1806.23	860.68	3368.85	1591.49	1411.65
37.5	337.38	1036.64	557.46	944.18	2065.96	245.76	1130.02	0	915.49	186.17	3.43	1134.09	2933.55	976.54	978.46	791.54	389.6	31.55	1107.29	1458.96	1512.64	1408.8	3379.45	490.87	213.57
38	410.39	1892.09	149.22	440.11	1574.84	1071.35	348.1	921.13	238.37	1231.61	219.32	20.86	2677.2	1467.47	1083.56	687.96	573.32	543.58	1615.33	1441.21	1279.27	373.33	3574.13	194.48	449.67
38.5	51.2	426.54	8.91	653.73	2326.64	696.23	140.99	201.87	857.22	192.16	305.21	174.53	3934.89	327.97	0	594.47	140.35	123.13	593.26	1121.42	974.42	588.89	2005.95	2630.05	160.31
39	145.71	0	14.05	550.7	2393.37	1060.54	903.17	807.84	1562.9	1242.86	0	1139.32	3522	281.17	287.48	204.95	163.83	34.44	6.42	1666.73	1918.99	239.37	2719.04	1633.02	820.74
39.5	650.5	257.26	308.86	0	1824.04	280.06	1360.27	411.51	698.86	1290.93	71.86	1389.18	2581.91	1600.3	332.3	158.68	86.93	30.09	833.26	947.49	1327.04	1206.28	3426.95	105.79	1240.13
40	227.47	0	56.61	156.09	2532.82	881.02	2.01	0	190.59	1019.34	775.03	1136.46	1620.85	4.19	279.63	310.21	355.12	248.27	825.76	1453.4	1525.16	1150.21	2962.6	1234.08	1040.69
40.5	361.5	937.96	36.49	443.67	2022.25	841.72	607.7	621.92	827.71	457.58	238.36	1379.46	0	902.69	44.06	1101.94	424.44	7.58	3.02	1268.75	1885.57	1514.91	2842.4	1951.77	36.93
41	96.12	949.86	138.24	511.75	1711.21	101.15	926.73	151.42	867.35	771.38	94.61	820.49	90.49	497.04	977.13	473.57	2.07	64.01	1242.89	951.8	1248.39	1098.36	2893.49	554.88	40.31
41.5	211.71	174.42	77.56	197.37	2190.56	1127.29	0	0	0	132.76	208.61	294.8	2303.75	0	226.31	6.5	35.62	46.07	1009.18	1474.93	449.97	431.2	1450.63	0	438.78
42	156.69	0	50.99	2.03	1579.24	569.56	135.45	141.04	920.49	583.83	295.67	0	2204.11	1080.53	2	689.63	79.1	475.77	3.35	1138.93	0	960.87	2566.22	1803.54	1561.66
42.5	154.48	204.65	63.21	179.44	0	8.36	844.66	818.67	2.25	0	51.66	0	711.87	1345.11	239.68	351.78	948.77	0	418.03	410.9	1007.78	167.34	2590.95	0	16.02
43	318.49	1263.79	6.41	1147.81	0	392.28	4.19	174.01	915.28	1019.51	239.82	346.51	4.38	0	0	6.17	80.44	35.57	296.06	0	2117.37	1663.69	297.13	592.74	9.03
43.5	4.45	672.1	94.51	651.03	358.42	151.44	595.91	0	1586.88	537.87	2.09	1263.92	442.63	570.14	382.93	312.26	57.47	44.07	609	0	1882.92	1338.54	0	657.33	66.73
44	69.7	2.03	46.46	0	1800.52	600.24	2.06	157.28	77.17	2.15	61.03	793.61	1587.42	459.04	1027.19	388.04	89.77	3.05	396.98	455.28	1235.07	162.04	0	0	108.75
44.5	387.04	145.92	93.52	234.14	2138.69	4.09	266.82	340.13	73.95	675.95	304.86	2.01	0	180.57	8.74	421.54	210.67	0	107.24	1901.4	0	525.7	3153.41	1403.3	44.04
45	174.65	0	4.11	205.38	2037.35	54.61	548.57	466.53	676.14	23.76	248.77	4.06	19.96	2.03	0	254.6	38.63	143.68	735.58	1387.79	1340.53	973	4816.46	1164.62	593.88
45.5	0	0	0	316.26	1588.95	595.58	544.68	130.83	541.39	611.24	179.9	342.14	1440.57	506.35	184.89	364.12	77.57	545.5	143.07	940.73	1266.52	4.44	4699.2	424.05	444.89
46	111.24	579.9	34.82	275.94	106.68	0	0	59.53	388.1	1048.89	45.58	1307.87	1049.19	278.65	207.28	597.09	43.38	0	598.1	956.5	1501.72	1061.2	3949.32	2291.34	243.81
46.5	170.62	921.42	119.69	175.78	1215.4	154.65	198.9	193.57	1017.74	0	293.4	1201.29	45.75	1420.08	68.06	340.41	142.46	62.44	979.91	118.84	432.8	745.19	4076.75	160.15	1045.76
47	114.51	1150.59	2.04	628.51	1702.33	972.78	39.62	56.92	855.01	971.74	0	1109.07	225.88	32.85	1003.57	902.47	249.34	52.88	3.16	2488.2	1719.77	168.06	4887.82	1034.29	118.48
47.5	74.89	1399.5	2.03	813.87	1598.72	218.52	81.78	6.4	256.92	788.81	128.1	1063.98	1027.05	539.81	1178.95	4.06	343.58	50.79	1070.77	1489.45	802.81	1197.3	3442	0	101.51
48	166.35	1064.99	0	0	0	154.98	239.67	0	612.96	1189.4	0	481.14	0	0	0	0	1395.14	377.34	0	781.05	0	0	934.22	2.03	158.12
48.5	0	0	0	534.5	421.07	0	0	661.77	0	52.32	311.49	145.88	124.97	0	0	11.59	50.41	78.27	0	0	494.47	134.23	0	278.36	469.77
49	34.74	898.61	100.47	0	1855.98	0	0	1521.7	30.71	0	0	0	0	25.13	126.5	84.06	389.53	0	948.7	0	1791.65	1797.44	1059.01	18.67	0
49.5	516.04	1199.55	68.36	364.46	1011.55	0	149.33	61.37	2.01	332.85	226.19	30.1	795.38	31.7	31.85	0	363.12	0	120.53	1523.06	743.9	4.14	3127.07	37.1	90.73
50	0	2.05	0	0	0	0	0	0	0	0	54.67	1211.06	2733.45	1076.77	9.51	754.76	4.16	269.76	0	1712.87	0	0	702.07	48.86	9.03
50.5	177.99	0	0	0	2.03	0	0	0	0	0	426.84	786.3	19.46	44.19	0	71.01	1038.1	0	0	830.25	292.09	926.21	927.64	2.08	0
51	257.64	62.61	468.28	38.71	551.72	0	1531.58	0	1349.47	0	9.91	0	2.07	0	733.29	0	178.24	61.12	0	0	0	317.11	0	562.04	47.41
51.5	0	1981.72	4.02	10.32	1150.35	0	335.96	0	0	376.5	53.8	0	0	0	0	0	0	13.47	0	0	1579.58	0	0	929.44	42.35
52	458.97	0	63.95	35.04	0	630.99	0	708.69	0	1582.36	44.63	0	1212.08	256.69	0	0	178.13	0	0	0	1146.46	427.79	294.08	99.62	0
52.5	368.82	7.29	2.01	1126.99	115.83	261.56	30.07	605.71	0	149.66	66.73	0	0	0	4.45	0	4.15	31.38	0	0	2	6.47	1484	0	0
53	2.43	0	2.07	0	0	0	0	0	0	2.03	1455.74	0	0	16.95	60.76	16.09	2.21	0	0	1462.33	0	0	1978.05	0	0
53.5	0	0	4.12	0	205.36	2.1	118.56	0	0	0	4.53	0	78.99	0	0	243.71	43.81	24.97	0	1459.53	169.56	363.63	4.44	0	723.97
54	129.25	959.74	180.68	194.86	1651.67	73.82	0	0	0	2.05	0	476.51	520.85	312.38	170.79	103.32	530.86	721.29	385.59	0	296.58	642.39	0	134.22	1438.04
54.5	470.3	1459.36	106.52	0	88	0	0	0	0	0	0	73.89	908.88	620.74	808.56	206.18	498.65	12.76	118.11	0	0	0	1196.44	0	151.6
55	0	0	2.07	194.13	0	1934.57	0	0	105.22	4.21	48.06	2.01	0	0	0	0	98.32	0	0	0	0	96.95	0	2.06	4.37
55.5	0	0	60.83	42.9	0	25.29	2.26	0	0	0	0	0	0	0	0	0	340.43	9.77	126.39	286.3	341.63	0	0	0	0

## Sheet: fig.1E
subject	genotype	phase	regime	activity bouts, count
1	wt	day	LD	8
2	wt	day	LD	9
3	wt	day	LD	16
4	wt	day	LD	11
5	wt	day	LD	14
6	wt	day	LD	9
7	wt	day	LD	13
8	wt	day	LD	9
9	wt	day	LD	5
10	wt	day	LD	7
11	ko	day	LD	10
12	ko	day	LD	20
13	ko	day	LD	20
14	ko	day	LD	7
15	ko	day	LD	6
16	ko	day	LD	8
17	ko	day	LD	9
18	ko	day	LD	11
19	ko	day	LD	11
20	ko	day	LD	15
21	ko	day	LD	12
22	ko	day	LD	8
23	ko	day	LD	9
24	ko	day	LD	7
25	ko	day	LD	11
1	wt	night	LD	28
2	wt	night	LD	20
3	wt	night	LD	37
4	wt	night	LD	21
5	wt	night	LD	17
6	wt	night	LD	18
7	wt	night	LD	18
8	wt	night	LD	25
9	wt	night	LD	14
10	wt	night	LD	20
11	ko	night	LD	17
12	ko	night	LD	22
13	ko	night	LD	13
14	ko	night	LD	17
15	ko	night	LD	19
16	ko	night	LD	14
17	ko	night	LD	30
18	ko	night	LD	31
19	ko	night	LD	24
20	ko	night	LD	14
21	ko	night	LD	21
22	ko	night	LD	18
23	ko	night	LD	9
24	ko	night	LD	9
25	ko	night	LD	22
1	wt	day	DD	17
2	wt	day	DD	14
3	wt	day	DD	12
4	wt	day	DD	15
5	wt	day	DD	14
6	wt	day	DD	11
7	wt	day	DD	13
8	wt	day	DD	13
9	wt	day	DD	11
10	wt	day	DD	12
11	wt	day	DD	14
12	wt	day	DD	12
13	ko	day	DD	15
14	ko	day	DD	18
15	ko	day	DD	11
16	ko	day	DD	13
17	ko	day	DD	19
18	ko	day	DD	18
19	ko	day	DD	14
20	ko	day	DD	14
21	ko	day	DD	15
22	ko	day	DD	11
23	ko	day	DD	9
24	ko	day	DD	12
25	ko	day	DD	16
1	wt	night	DD	23
2	wt	night	DD	23
3	wt	night	DD	24
4	wt	night	DD	18
5	wt	night	DD	16
6	wt	night	DD	16
7	wt	night	DD	14
8	wt	night	DD	20
9	wt	night	DD	20
10	wt	night	DD	16
11	wt	night	DD	19
12	wt	night	DD	13
13	ko	night	DD	18
14	ko	night	DD	24
15	ko	night	DD	18
16	ko	night	DD	20
17	ko	night	DD	22
18	ko	night	DD	24
19	ko	night	DD	19
20	ko	night	DD	16
21	ko	night	DD	17
22	ko	night	DD	18
23	ko	night	DD	12
24	ko	night	DD	10
25	ko	night	DD	17

## Sheet: fig.2A
ZT, hh:mm	distance moved, cm/min
13:01:00	89.3
13:02:00	141.63
13:03:00	40
13:04:00	75.48
13:05:00	89.96
13:06:00	178.32
13:07:00	161.93
13:08:00	149.57
13:09:00	113.25
13:10:00	77.41
13:11:00	110.28
13:12:00	81.81
13:13:00	85.54
13:14:00	122.32
13:15:00	170.35
13:16:00	28.63
13:17:00	0
13:18:00	0
13:19:00	0
13:20:00	27.86
13:21:00	78.98
13:22:00	73.73
13:23:00	133.09
13:24:00	82.89
13:25:00	78.91
13:26:00	90.98
13:27:00	163.02
13:28:00	65.81
13:29:00	63.72
13:30:00	110.14
13:31:00	86.82
13:32:00	106.56
13:33:00	161.92
13:34:00	95.04
13:35:00	94.47
13:36:00	76.34
13:37:00	139.3
13:38:00	128.28
13:39:00	39.74
13:40:00	98.52
13:41:00	36.44
13:42:00	78.48
13:43:00	149.87
13:44:00	119.6
13:45:00	101.96
13:46:00	105.01
13:47:00	80.2
13:48:00	128.03
13:49:00	87.41
13:50:00	75.52
13:51:00	61.07
13:52:00	6.56
13:53:00	0
13:54:00	0
13:55:00	66.81
13:56:00	34.5
13:57:00	34.67
13:58:00	119.69
13:59:00	104.49
14:00:00	15.01
14:01:00	93.31
14:02:00	80.87
14:03:00	63.51
14:04:00	62.75
14:05:00	170.83
14:06:00	91.01
14:07:00	27.21
14:08:00	79.54
14:09:00	120.46
14:10:00	32.73
14:11:00	20.58
14:12:00	74.62
14:13:00	48.51
14:14:00	40.72
14:15:00	0
14:16:00	0
14:17:00	0
14:18:00	0
14:19:00	0
14:20:00	0
14:21:00	21.24
14:22:00	0
14:23:00	43.37
14:24:00	72.09
14:25:00	88.16
14:26:00	101.38
14:27:00	106.02
14:28:00	81.59
14:29:00	14.09
14:30:00	72.14
14:31:00	38.25
14:32:00	52.73
14:33:00	28.18
14:34:00	47.85
14:35:00	0
14:36:00	0
14:37:00	0
14:38:00	0
14:39:00	0
14:40:00	0
14:41:00	67.62
14:42:00	75.37
14:43:00	65.52
14:44:00	92.83
14:45:00	29.7
14:46:00	17.87
14:47:00	76.84
14:48:00	21.1
14:49:00	31.11
14:50:00	0
14:51:00	0
14:52:00	56.04
14:53:00	67.37
14:54:00	69.97
14:55:00	36.55
14:56:00	22.61
14:57:00	41.61
14:58:00	57.61
14:59:00	23.03
15:00:00	53.86
15:01:00	62.47
15:02:00	10.95
15:03:00	21.78
15:04:00	0
15:05:00	28.96
15:06:00	28.65
15:07:00	67.06
15:08:00	76.54
15:09:00	4.83
15:10:00	71.96
15:11:00	41.96
15:12:00	37.86
15:13:00	80.83
15:14:00	51.45
15:15:00	98.58
15:16:00	27.12
15:17:00	93.46
15:18:00	62.76
15:19:00	64.86
15:20:00	94.12
15:21:00	93.8
15:22:00	0
15:23:00	71.55
15:24:00	84.48
15:25:00	10.82
15:26:00	34.33
15:27:00	0
15:28:00	0
15:29:00	38.19
15:30:00	34.82
15:31:00	6.13
15:32:00	17.91
15:33:00	24.02
15:34:00	0
15:35:00	3.05
15:36:00	0
15:37:00	0
15:38:00	0
15:39:00	0
15:40:00	3.21
15:41:00	0
15:42:00	12.23
15:43:00	27.18
15:44:00	68.79
15:45:00	9.61
15:46:00	42.31
15:47:00	48.06
15:48:00	119.64
15:49:00	6.42
15:50:00	32.99
15:51:00	26.29
15:52:00	41.05
15:53:00	53.28
15:54:00	17.2
15:55:00	18
15:56:00	0
15:57:00	0
15:58:00	0
15:59:00	0
16:00:00	0
16:01:00	0
16:02:00	37.51
16:03:00	0
16:04:00	0
16:05:00	0
16:06:00	0
16:07:00	0
16:08:00	51.24
16:09:00	0
16:10:00	0
16:11:00	0
16:12:00	0
16:13:00	0
16:14:00	0
16:15:00	0
16:16:00	0
16:17:00	0
16:18:00	0
16:19:00	0
16:20:00	93.68
16:21:00	6.57
16:22:00	50.31
16:23:00	6.83
16:24:00	53.83
16:25:00	36.78
16:26:00	0
16:27:00	62.68
16:28:00	61.89
16:29:00	55.67
16:30:00	19.71
16:31:00	8
16:32:00	0
16:33:00	0
16:34:00	0
16:35:00	0
16:36:00	0
16:37:00	0
16:38:00	29.78
16:39:00	0
16:40:00	0
16:41:00	0
16:42:00	0
16:43:00	0
16:44:00	0
16:45:00	0
16:46:00	0
16:47:00	0
16:48:00	0
16:49:00	0
16:50:00	0
16:51:00	0
16:52:00	0
16:53:00	0
16:54:00	0
16:55:00	30.54
16:56:00	30.03
16:57:00	14.44
16:58:00	77.92
16:59:00	36.38
17:00:00	50.29
17:01:00	116.43
17:02:00	24.99
17:03:00	28.71
17:04:00	34.34
17:05:00	35.96
17:06:00	52.91
17:07:00	0
17:08:00	72.12
17:09:00	36.14
17:10:00	26.11
17:11:00	22.06
17:12:00	17.01
17:13:00	24.13
17:14:00	26.48
17:15:00	22.78
17:16:00	32.3
17:17:00	7.01
17:18:00	0
17:19:00	0
17:20:00	21.59
17:21:00	0
17:22:00	0
17:23:00	0
17:24:00	0
17:25:00	0
17:26:00	0
17:27:00	0
17:28:00	0
17:29:00	0
17:30:00	0
17:31:00	0
17:32:00	0
17:33:00	0
17:34:00	0
17:35:00	0
17:36:00	0
17:37:00	0
17:38:00	0
17:39:00	0
17:40:00	0
17:41:00	0
17:42:00	48.27
17:43:00	0
17:44:00	0
17:45:00	0
17:46:00	0
17:47:00	16.71
17:48:00	23.03
17:49:00	10.34
17:50:00	0
17:51:00	0
17:52:00	0
17:53:00	0
17:54:00	0
17:55:00	0
17:56:00	17.53
17:57:00	0
17:58:00	9.4
17:59:00	51.99
18:00:00	0
18:01:00	15.27
18:02:00	54
18:03:00	10.91
18:04:00	0
18:05:00	0
18:06:00	0
18:07:00	0
18:08:00	0
18:09:00	0
18:10:00	0
18:11:00	0
18:12:00	0
18:13:00	0
18:14:00	0
18:15:00	7.89
18:16:00	0
18:17:00	0
18:18:00	0
18:19:00	0
18:20:00	0
18:21:00	0
18:22:00	14.13
18:23:00	37.87
18:24:00	0
18:25:00	49.55
18:26:00	23.41
18:27:00	25.23
18:28:00	0
18:29:00	0
18:30:00	3.04
18:31:00	0
18:32:00	0
18:33:00	0
18:34:00	0
18:35:00	0
18:36:00	0
18:37:00	0
18:38:00	0
18:39:00	0
18:40:00	0
18:41:00	0
18:42:00	0
18:43:00	0
18:44:00	0
18:45:00	0
18:46:00	0
18:47:00	0
18:48:00	0
18:49:00	0
18:50:00	0
18:51:00	0
18:52:00	0
18:53:00	0
18:54:00	0
18:55:00	0
18:56:00	0
18:57:00	0
18:58:00	0
18:59:00	36.75
19:00:00	31.1
19:01:00	0
19:02:00	0
19:03:00	0
19:04:00	0
19:05:00	0
19:06:00	0
19:07:00	0
19:08:00	0
19:09:00	0
19:10:00	0
19:11:00	0
19:12:00	0
19:13:00	0
19:14:00	0
19:15:00	0
19:16:00	0
19:17:00	0
19:18:00	0
19:19:00	0
19:20:00	0
19:21:00	0
19:22:00	0
19:23:00	0
19:24:00	0
19:25:00	0
19:26:00	0
19:27:00	34.33
19:28:00	0
19:29:00	0
19:30:00	26.81
19:31:00	0
19:32:00	0
19:33:00	0
19:34:00	0
19:35:00	0
19:36:00	0
19:37:00	0
19:38:00	0
19:39:00	0
19:40:00	0
19:41:00	0
19:42:00	0
19:43:00	0
19:44:00	0
19:45:00	0
19:46:00	0
19:47:00	0
19:48:00	0
19:49:00	0
19:50:00	0
19:51:00	0
19:52:00	0
19:53:00	0
19:54:00	23.38
19:55:00	32.94
19:56:00	67.52
19:57:00	45.97
19:58:00	81.75
19:59:00	56.78
20:00:00	0
20:01:00	0
20:02:00	21.56
20:03:00	0
20:04:00	0
20:05:00	48.76
20:06:00	0
20:07:00	0
20:08:00	0
20:09:00	0
20:10:00	0
20:11:00	0
20:12:00	0
20:13:00	0
20:14:00	37.48
20:15:00	0
20:16:00	0
20:17:00	0
20:18:00	0
20:19:00	0
20:20:00	0
20:21:00	0
20:22:00	0
20:23:00	0
20:24:00	0
20:25:00	0
20:26:00	0
20:27:00	0
20:28:00	0
20:29:00	0
20:30:00	0
20:31:00	0
20:32:00	0
20:33:00	0
20:34:00	0
20:35:00	0
20:36:00	0
20:37:00	0
20:38:00	0
20:39:00	0
20:40:00	0
20:41:00	0
20:42:00	0
20:43:00	0
20:44:00	0
20:45:00	0
20:46:00	0
20:47:00	0
20:48:00	0
20:49:00	0
20:50:00	0
20:51:00	0
20:52:00	0
20:53:00	0
20:54:00	0
20:55:00	0
20:56:00	0
20:57:00	0
20:58:00	0
20:59:00	0
21:00:00	0
21:01:00	0
21:02:00	0
21:03:00	19.74
21:04:00	7.41
21:05:00	19.97
21:06:00	11.53
21:07:00	0
21:08:00	0
21:09:00	0
21:10:00	0
21:11:00	0
21:12:00	0
21:13:00	0
21:14:00	0
21:15:00	0
21:16:00	0
21:17:00	50.84
21:18:00	0
21:19:00	0
21:20:00	0
21:21:00	0
21:22:00	0
21:23:00	0
21:24:00	0
21:25:00	0
21:26:00	0
21:27:00	0
21:28:00	24.7
21:29:00	15.42
21:30:00	15.82
21:31:00	38.53
21:32:00	42.87
21:33:00	95.03
21:34:00	11.14
21:35:00	13.98
21:36:00	76.22
21:37:00	45.1
21:38:00	35.33
21:39:00	13.67
21:40:00	63.3
21:41:00	54.13
21:42:00	53.22
21:43:00	12.62
21:44:00	37.83
21:45:00	76.73
21:46:00	42.66
21:47:00	23.81
21:48:00	0
21:49:00	0
21:50:00	0
21:51:00	0
21:52:00	10.75
21:53:00	36.45
21:54:00	109.98
21:55:00	27.33
21:56:00	76.37
21:57:00	34.03
21:58:00	27.87
21:59:00	97.43
22:00:00	6.28
22:01:00	71.17
22:02:00	18.59
22:03:00	57.48
22:04:00	92.78
22:05:00	48.99
22:06:00	41.43
22:07:00	35.57
22:08:00	51.31
22:09:00	11.3
22:10:00	72.64
22:11:00	38.77
22:12:00	25.77
22:13:00	53.25
22:14:00	23.6
22:15:00	74.42
22:16:00	88.73
22:17:00	28.22
22:18:00	62.95
22:19:00	23.24
22:20:00	3.03
22:21:00	3.71
22:22:00	0
22:23:00	0
22:24:00	0
22:25:00	0
22:26:00	0
22:27:00	0
22:28:00	0
22:29:00	0
22:30:00	0
22:31:00	0
22:32:00	0
22:33:00	0
22:34:00	0
22:35:00	0
22:36:00	0
22:37:00	0
22:38:00	0
22:39:00	0
22:40:00	0
22:41:00	0
22:42:00	0
22:43:00	0
22:44:00	0
22:45:00	0
22:46:00	0
22:47:00	15.65
22:48:00	37.22
22:49:00	60.17
22:50:00	39.58
22:51:00	16.55
22:52:00	22.09
22:53:00	0
22:54:00	0
22:55:00	0
22:56:00	0
22:57:00	0
22:58:00	0
22:59:00	0
23:00:00	0
23:01:00	0
23:02:00	0
23:03:00	0
23:04:00	0
23:05:00	0
23:06:00	0
23:07:00	0
23:08:00	37.8
23:09:00	54.85
23:10:00	0
23:11:00	0
23:12:00	0
23:13:00	0
23:14:00	0
23:15:00	0
23:16:00	0
23:17:00	0
23:18:00	0
23:19:00	0
23:20:00	0
23:21:00	0
23:22:00	0
23:23:00	0
23:24:00	0
23:25:00	0
23:26:00	0
23:27:00	0
23:28:00	30.07
23:29:00	0
23:30:00	53.08
23:31:00	35.28
23:32:00	9.61
23:33:00	20.86
23:34:00	31.45
23:35:00	28.95
23:36:00	55.9
23:37:00	43.96
23:38:00	23.22
23:39:00	43.44
23:40:00	25.65
23:41:00	57.27
23:42:00	6.26
23:43:00	6.55
23:44:00	24.39
23:45:00	27.33
23:46:00	62.08
23:47:00	31.01
23:48:00	76.77
23:49:00	24.92
23:50:00	0
23:51:00	28.39
23:52:00	0
23:53:00	41.74
23:54:00	23.99
23:55:00	31.46
23:56:00	0
23:57:00	0
23:58:00	32.49
23:59:00	26.84
1900-01-01	0
1900-01-01 00:01:00	27.74
1900-01-01 00:02:00	51.08
1900-01-01 00:03:00	65.24
1900-01-01 00:04:00	29.72
1900-01-01 00:05:00	69.55
1900-01-01 00:06:00	72.87
1900-01-01 00:07:00	33.13
1900-01-01 00:08:00	12.77
1900-01-01 00:09:00	60.63
1900-01-01 00:10:00	23.42
1900-01-01 00:11:00	53.24
1900-01-01 00:12:00	17.91
1900-01-01 00:13:00	22.75
1900-01-01 00:14:00	0
1900-01-01 00:15:00	0
1900-01-01 00:16:00	0
1900-01-01 00:17:00	0
1900-01-01 00:18:00	0
1900-01-01 00:19:00	0
1900-01-01 00:20:00	0
1900-01-01 00:21:00	0
1900-01-01 00:22:00	0
1900-01-01 00:23:00	0
1900-01-01 00:24:00	0
1900-01-01 00:25:00	0
1900-01-01 00:26:00	0
1900-01-01 00:27:00	0
1900-01-01 00:28:00	0
1900-01-01 00:29:00	0
1900-01-01 00:30:00	0
1900-01-01 00:31:00	0
1900-01-01 00:32:00	0
1900-01-01 00:33:00	0
1900-01-01 00:34:00	0
1900-01-01 00:35:00	0
1900-01-01 00:36:00	0
1900-01-01 00:37:00	0
1900-01-01 00:38:00	0
1900-01-01 00:39:00	0
1900-01-01 00:40:00	0
1900-01-01 00:41:00	0
1900-01-01 00:42:00	0
1900-01-01 00:43:00	0
1900-01-01 00:44:00	0
1900-01-01 00:45:00	0
1900-01-01 00:46:00	0
1900-01-01 00:47:00	0
1900-01-01 00:48:00	0
1900-01-01 00:49:00	0
1900-01-01 00:50:00	0
1900-01-01 00:51:00	0
1900-01-01 00:52:00	0
1900-01-01 00:53:00	0
1900-01-01 00:54:00	0
1900-01-01 00:55:00	0
1900-01-01 00:56:00	0
1900-01-01 00:57:00	0
1900-01-01 00:58:00	0
1900-01-01 00:59:00	0
1900-01-01 01:00:00	0
1900-01-01 01:01:00	0
1900-01-01 01:02:00	0
1900-01-01 01:03:00	0
1900-01-01 01:04:00	0
1900-01-01 01:05:00	0
1900-01-01 01:06:00	0
1900-01-01 01:07:00	0
1900-01-01 01:08:00	0
1900-01-01 01:09:00	0
1900-01-01 01:10:00	0
1900-01-01 01:11:00	0
1900-01-01 01:12:00	0
1900-01-01 01:13:00	0
1900-01-01 01:14:00	0
1900-01-01 01:15:00	0
1900-01-01 01:16:00	0
1900-01-01 01:17:00	0
1900-01-01 01:18:00	0
1900-01-01 01:19:00	0
1900-01-01 01:20:00	0
1900-01-01 01:21:00	0
1900-01-01 01:22:00	0
1900-01-01 01:23:00	0
1900-01-01 01:24:00	0
1900-01-01 01:25:00	0
1900-01-01 01:26:00	0
1900-01-01 01:27:00	0
1900-01-01 01:28:00	0
1900-01-01 01:29:00	0
1900-01-01 01:30:00	0
1900-01-01 01:31:00	0
1900-01-01 01:32:00	0
1900-01-01 01:33:00	0
1900-01-01 01:34:00	0
1900-01-01 01:35:00	0
1900-01-01 01:36:00	0
1900-01-01 01:37:00	0
1900-01-01 01:38:00	0
1900-01-01 01:39:00	0
1900-01-01 01:40:00	0
1900-01-01 01:41:00	0
1900-01-01 01:42:00	0
1900-01-01 01:43:00	0
1900-01-01 01:44:00	0
1900-01-01 01:45:00	0
1900-01-01 01:46:00	0
1900-01-01 01:47:00	0
1900-01-01 01:48:00	0
1900-01-01 01:49:00	0
1900-01-01 01:50:00	0
1900-01-01 01:51:00	0
1900-01-01 01:52:00	0
1900-01-01 01:53:00	0
1900-01-01 01:54:00	0
1900-01-01 01:55:00	0
1900-01-01 01:56:00	0
1900-01-01 01:57:00	0
1900-01-01 01:58:00	0
1900-01-01 01:59:00	0
1900-01-01 02:00:00	0
1900-01-01 02:01:00	0
1900-01-01 02:02:00	0
1900-01-01 02:03:00	0
1900-01-01 02:04:00	0
1900-01-01 02:05:00	0
1900-01-01 02:06:00	0
1900-01-01 02:07:00	0
1900-01-01 02:08:00	0
1900-01-01 02:09:00	0
1900-01-01 02:10:00	0
1900-01-01 02:11:00	0
1900-01-01 02:12:00	0
1900-01-01 02:13:00	0
1900-01-01 02:14:00	0
1900-01-01 02:15:00	0
1900-01-01 02:16:00	0
1900-01-01 02:17:00	0
1900-01-01 02:18:00	0
1900-01-01 02:19:00	0
1900-01-01 02:20:00	0
1900-01-01 02:21:00	0
1900-01-01 02:22:00	0
1900-01-01 02:23:00	0
1900-01-01 02:24:00	0
1900-01-01 02:25:00	0
1900-01-01 02:26:00	0
1900-01-01 02:27:00	0
1900-01-01 02:28:00	0
1900-01-01 02:29:00	0
1900-01-01 02:30:00	0
1900-01-01 02:31:00	0
1900-01-01 02:32:00	0
1900-01-01 02:33:00	0
1900-01-01 02:34:00	0
1900-01-01 02:35:00	0
1900-01-01 02:36:00	0
1900-01-01 02:37:00	0
1900-01-01 02:38:00	0
1900-01-01 02:39:00	0
1900-01-01 02:40:00	0
1900-01-01 02:41:00	0
1900-01-01 02:42:00	0
1900-01-01 02:43:00	0
1900-01-01 02:44:00	0
1900-01-01 02:45:00	0
1900-01-01 02:46:00	0
1900-01-01 02:47:00	0
1900-01-01 02:48:00	0
1900-01-01 02:49:00	0
1900-01-01 02:50:00	0
1900-01-01 02:51:00	0
1900-01-01 02:52:00	0
1900-01-01 02:53:00	0
1900-01-01 02:54:00	0
1900-01-01 02:55:00	0
1900-01-01 02:56:00	0
1900-01-01 02:57:00	0
1900-01-01 02:58:00	0
1900-01-01 02:59:00	0
1900-01-01 03:00:00	0
1900-01-01 03:01:00	6.08
1900-01-01 03:02:00	3.41
1900-01-01 03:03:00	6.76
1900-01-01 03:04:00	3.02
1900-01-01 03:05:00	0
1900-01-01 03:06:00	0
1900-01-01 03:07:00	0
1900-01-01 03:08:00	27.36
1900-01-01 03:09:00	27.63
1900-01-01 03:10:00	0
1900-01-01 03:11:00	0
1900-01-01 03:12:00	0
1900-01-01 03:13:00	0
1900-01-01 03:14:00	0
1900-01-01 03:15:00	0
1900-01-01 03:16:00	0
1900-01-01 03:17:00	0
1900-01-01 03:18:00	13.97
1900-01-01 03:19:00	13.42
1900-01-01 03:20:00	0
1900-01-01 03:21:00	0
1900-01-01 03:22:00	0
1900-01-01 03:23:00	0
1900-01-01 03:24:00	0
1900-01-01 03:25:00	0
1900-01-01 03:26:00	0
1900-01-01 03:27:00	0
1900-01-01 03:28:00	0
1900-01-01 03:29:00	0
1900-01-01 03:30:00	0
1900-01-01 03:31:00	0
1900-01-01 03:32:00	0
1900-01-01 03:33:00	0
1900-01-01 03:34:00	0
1900-01-01 03:35:00	0
1900-01-01 03:36:00	0
1900-01-01 03:37:00	0
1900-01-01 03:38:00	0
1900-01-01 03:39:00	0
1900-01-01 03:40:00	0
1900-01-01 03:41:00	0
1900-01-01 03:42:00	0
1900-01-01 03:43:00	0
1900-01-01 03:44:00	0
1900-01-01 03:45:00	0
1900-01-01 03:46:00	0
1900-01-01 03:47:00	0
1900-01-01 03:48:00	0
1900-01-01 03:49:00	0
1900-01-01 03:50:00	0
1900-01-01 03:51:00	0
1900-01-01 03:52:00	0
1900-01-01 03:53:00	0
1900-01-01 03:54:00	0
1900-01-01 03:55:00	0
1900-01-01 03:56:00	0
1900-01-01 03:57:00	0
1900-01-01 03:58:00	0
1900-01-01 03:59:00	0
1900-01-01 04:00:00	0
1900-01-01 04:01:00	0
1900-01-01 04:02:00	0
1900-01-01 04:03:00	0
1900-01-01 04:04:00	0
1900-01-01 04:05:00	0
1900-01-01 04:06:00	0
1900-01-01 04:07:00	0
1900-01-01 04:08:00	0
1900-01-01 04:09:00	0
1900-01-01 04:10:00	0
1900-01-01 04:11:00	0
1900-01-01 04:12:00	0
1900-01-01 04:13:00	0
1900-01-01 04:14:00	0
1900-01-01 04:15:00	0
1900-01-01 04:16:00	0
1900-01-01 04:17:00	0
1900-01-01 04:18:00	0
1900-01-01 04:19:00	0
1900-01-01 04:20:00	0
1900-01-01 04:21:00	0
1900-01-01 04:22:00	0
1900-01-01 04:23:00	0
1900-01-01 04:24:00	0
1900-01-01 04:25:00	0
1900-01-01 04:26:00	0
1900-01-01 04:27:00	0
1900-01-01 04:28:00	0
1900-01-01 04:29:00	0
1900-01-01 04:30:00	0
1900-01-01 04:31:00	0
1900-01-01 04:32:00	0
1900-01-01 04:33:00	0
1900-01-01 04:34:00	0
1900-01-01 04:35:00	0
1900-01-01 04:36:00	0
1900-01-01 04:37:00	0
1900-01-01 04:38:00	0
1900-01-01 04:39:00	0
1900-01-01 04:40:00	0
1900-01-01 04:41:00	0
1900-01-01 04:42:00	0
1900-01-01 04:43:00	0
1900-01-01 04:44:00	0
1900-01-01 04:45:00	0
1900-01-01 04:46:00	0
1900-01-01 04:47:00	0
1900-01-01 04:48:00	0
1900-01-01 04:49:00	0
1900-01-01 04:50:00	0
1900-01-01 04:51:00	0
1900-01-01 04:52:00	0
1900-01-01 04:53:00	0
1900-01-01 04:54:00	0
1900-01-01 04:55:00	0
1900-01-01 04:56:00	0
1900-01-01 04:57:00	0
1900-01-01 04:58:00	0
1900-01-01 04:59:00	0
1900-01-01 05:00:00	0
1900-01-01 05:01:00	0
1900-01-01 05:02:00	0
1900-01-01 05:03:00	0
1900-01-01 05:04:00	0
1900-01-01 05:05:00	3.6
1900-01-01 05:06:00	10.82
1900-01-01 05:07:00	0
1900-01-01 05:08:00	0
1900-01-01 05:09:00	0
1900-01-01 05:10:00	0
1900-01-01 05:11:00	0
1900-01-01 05:12:00	0
1900-01-01 05:13:00	0
1900-01-01 05:14:00	0
1900-01-01 05:15:00	0
1900-01-01 05:16:00	0
1900-01-01 05:17:00	0
1900-01-01 05:18:00	0
1900-01-01 05:19:00	0
1900-01-01 05:20:00	0
1900-01-01 05:21:00	0
1900-01-01 05:22:00	0
1900-01-01 05:23:00	0
1900-01-01 05:24:00	0
1900-01-01 05:25:00	0
1900-01-01 05:26:00	0
1900-01-01 05:27:00	0
1900-01-01 05:28:00	0
1900-01-01 05:29:00	0
1900-01-01 05:30:00	0
1900-01-01 05:31:00	0
1900-01-01 05:32:00	0
1900-01-01 05:33:00	0
1900-01-01 05:34:00	0
1900-01-01 05:35:00	0
1900-01-01 05:36:00	0
1900-01-01 05:37:00	0
1900-01-01 05:38:00	0
1900-01-01 05:39:00	0
1900-01-01 05:40:00	0
1900-01-01 05:41:00	0
1900-01-01 05:42:00	0
1900-01-01 05:43:00	0
1900-01-01 05:44:00	0
1900-01-01 05:45:00	0
1900-01-01 05:46:00	0
1900-01-01 05:47:00	0
1900-01-01 05:48:00	0
1900-01-01 05:49:00	0
1900-01-01 05:50:00	0
1900-01-01 05:51:00	0
1900-01-01 05:52:00	0
1900-01-01 05:53:00	0
1900-01-01 05:54:00	0
1900-01-01 05:55:00	0
1900-01-01 05:56:00	0
1900-01-01 05:57:00	0
1900-01-01 05:58:00	0
1900-01-01 05:59:00	0
1900-01-01 06:00:00	0
1900-01-01 06:01:00	0
1900-01-01 06:02:00	0
1900-01-01 06:03:00	0
1900-01-01 06:04:00	0
1900-01-01 06:05:00	0
1900-01-01 06:06:00	0
1900-01-01 06:07:00	0
1900-01-01 06:08:00	0
1900-01-01 06:09:00	0
1900-01-01 06:10:00	0
1900-01-01 06:11:00	0
1900-01-01 06:12:00	0
1900-01-01 06:13:00	0
1900-01-01 06:14:00	0
1900-01-01 06:15:00	0
1900-01-01 06:16:00	0
1900-01-01 06:17:00	0
1900-01-01 06:18:00	0
1900-01-01 06:19:00	0
1900-01-01 06:20:00	0
1900-01-01 06:21:00	0
1900-01-01 06:22:00	0
1900-01-01 06:23:00	0
1900-01-01 06:24:00	0
1900-01-01 06:25:00	0
1900-01-01 06:26:00	0
1900-01-01 06:27:00	0
1900-01-01 06:28:00	0
1900-01-01 06:29:00	0
1900-01-01 06:30:00	0
1900-01-01 06:31:00	0
1900-01-01 06:32:00	0
1900-01-01 06:33:00	0
1900-01-01 06:34:00	0
1900-01-01 06:35:00	0
1900-01-01 06:36:00	0
1900-01-01 06:37:00	0
1900-01-01 06:38:00	0
1900-01-01 06:39:00	0
1900-01-01 06:40:00	0
1900-01-01 06:41:00	0
1900-01-01 06:42:00	0
1900-01-01 06:43:00	0
1900-01-01 06:44:00	0
1900-01-01 06:45:00	0
1900-01-01 06:46:00	0
1900-01-01 06:47:00	0
1900-01-01 06:48:00	0
1900-01-01 06:49:00	0
1900-01-01 06:50:00	0
1900-01-01 06:51:00	0
1900-01-01 06:52:00	0
1900-01-01 06:53:00	0
1900-01-01 06:54:00	0
1900-01-01 06:55:00	0
1900-01-01 06:56:00	0
1900-01-01 06:57:00	0
1900-01-01 06:58:00	0
1900-01-01 06:59:00	0
1900-01-01 07:00:00	0
1900-01-01 07:01:00	0
1900-01-01 07:02:00	0
1900-01-01 07:03:00	0
1900-01-01 07:04:00	0
1900-01-01 07:05:00	0
1900-01-01 07:06:00	0
1900-01-01 07:07:00	0
1900-01-01 07:08:00	0
1900-01-01 07:09:00	0
1900-01-01 07:10:00	0
1900-01-01 07:11:00	0
1900-01-01 07:12:00	0
1900-01-01 07:13:00	0
1900-01-01 07:14:00	0
1900-01-01 07:15:00	0
1900-01-01 07:16:00	0
1900-01-01 07:17:00	0
1900-01-01 07:18:00	0
1900-01-01 07:19:00	0
1900-01-01 07:20:00	0
1900-01-01 07:21:00	0
1900-01-01 07:22:00	0
1900-01-01 07:23:00	0
1900-01-01 07:24:00	0
1900-01-01 07:25:00	0
1900-01-01 07:26:00	0
1900-01-01 07:27:00	0
1900-01-01 07:28:00	0
1900-01-01 07:29:00	0
1900-01-01 07:30:00	0
1900-01-01 07:31:00	0
1900-01-01 07:32:00	0
1900-01-01 07:33:00	0
1900-01-01 07:34:00	0
1900-01-01 07:35:00	0
1900-01-01 07:36:00	0
1900-01-01 07:37:00	0
1900-01-01 07:38:00	0
1900-01-01 07:39:00	0
1900-01-01 07:40:00	0
1900-01-01 07:41:00	0
1900-01-01 07:42:00	0
1900-01-01 07:43:00	0
1900-01-01 07:44:00	0
1900-01-01 07:45:00	0
1900-01-01 07:46:00	0
1900-01-01 07:47:00	0
1900-01-01 07:48:00	0
1900-01-01 07:49:00	0
1900-01-01 07:50:00	0
1900-01-01 07:51:00	0
1900-01-01 07:52:00	0
1900-01-01 07:53:00	0
1900-01-01 07:54:00	0
1900-01-01 07:55:00	0
1900-01-01 07:56:00	0
1900-01-01 07:57:00	0
1900-01-01 07:58:00	0
1900-01-01 07:59:00	0
1900-01-01 08:00:00	0
1900-01-01 08:01:00	0
1900-01-01 08:02:00	0
1900-01-01 08:03:00	0
1900-01-01 08:04:00	0
1900-01-01 08:05:00	0
1900-01-01 08:06:00	0
1900-01-01 08:07:00	0
1900-01-01 08:08:00	0
1900-01-01 08:09:00	0
1900-01-01 08:10:00	0
1900-01-01 08:11:00	0
1900-01-01 08:12:00	0
1900-01-01 08:13:00	0
1900-01-01 08:14:00	0
1900-01-01 08:15:00	0
1900-01-01 08:16:00	0
1900-01-01 08:17:00	0
1900-01-01 08:18:00	0
1900-01-01 08:19:00	0
1900-01-01 08:20:00	0
1900-01-01 08:21:00	0
1900-01-01 08:22:00	0
1900-01-01 08:23:00	0
1900-01-01 08:24:00	0
1900-01-01 08:25:00	0
1900-01-01 08:26:00	0
1900-01-01 08:27:00	0
1900-01-01 08:28:00	0
1900-01-01 08:29:00	0
1900-01-01 08:30:00	0
1900-01-01 08:31:00	0
1900-01-01 08:32:00	0
1900-01-01 08:33:00	0
1900-01-01 08:34:00	14.1
1900-01-01 08:35:00	0
1900-01-01 08:36:00	0
1900-01-01 08:37:00	0
1900-01-01 08:38:00	0
1900-01-01 08:39:00	0
1900-01-01 08:40:00	0
1900-01-01 08:41:00	0
1900-01-01 08:42:00	0
1900-01-01 08:43:00	0
1900-01-01 08:44:00	0
1900-01-01 08:45:00	0
1900-01-01 08:46:00	0
1900-01-01 08:47:00	0
1900-01-01 08:48:00	0
1900-01-01 08:49:00	0
1900-01-01 08:50:00	0
1900-01-01 08:51:00	0
1900-01-01 08:52:00	0
1900-01-01 08:53:00	0
1900-01-01 08:54:00	0
1900-01-01 08:55:00	0
1900-01-01 08:56:00	0
1900-01-01 08:57:00	0
1900-01-01 08:58:00	0
1900-01-01 08:59:00	0
1900-01-01 09:00:00	0
1900-01-01 09:01:00	0
1900-01-01 09:02:00	0
1900-01-01 09:03:00	0
1900-01-01 09:04:00	0
1900-01-01 09:05:00	0
1900-01-01 09:06:00	0
1900-01-01 09:07:00	0
1900-01-01 09:08:00	0
1900-01-01 09:09:00	0
1900-01-01 09:10:00	0
1900-01-01 09:11:00	0
1900-01-01 09:12:00	0
1900-01-01 09:13:00	0
1900-01-01 09:14:00	0
1900-01-01 09:15:00	0
1900-01-01 09:16:00	0
1900-01-01 09:17:00	0
1900-01-01 09:18:00	0
1900-01-01 09:19:00	0
1900-01-01 09:20:00	0
1900-01-01 09:21:00	0
1900-01-01 09:22:00	0
1900-01-01 09:23:00	0
1900-01-01 09:24:00	0
1900-01-01 09:25:00	0
1900-01-01 09:26:00	0
1900-01-01 09:27:00	0
1900-01-01 09:28:00	0
1900-01-01 09:29:00	0
1900-01-01 09:30:00	0
1900-01-01 09:31:00	0
1900-01-01 09:32:00	0
1900-01-01 09:33:00	0
1900-01-01 09:34:00	0
1900-01-01 09:35:00	0
1900-01-01 09:36:00	0
1900-01-01 09:37:00	0
1900-01-01 09:38:00	0
1900-01-01 09:39:00	0
1900-01-01 09:40:00	0
1900-01-01 09:41:00	0
1900-01-01 09:42:00	0
1900-01-01 09:43:00	0
1900-01-01 09:44:00	0
1900-01-01 09:45:00	0
1900-01-01 09:46:00	0
1900-01-01 09:47:00	0
1900-01-01 09:48:00	0
1900-01-01 09:49:00	0
1900-01-01 09:50:00	0
1900-01-01 09:51:00	0
1900-01-01 09:52:00	0
1900-01-01 09:53:00	0
1900-01-01 09:54:00	0
1900-01-01 09:55:00	0
1900-01-01 09:56:00	0
1900-01-01 09:57:00	0
1900-01-01 09:58:00	0
1900-01-01 09:59:00	0
1900-01-01 10:00:00	0
1900-01-01 10:01:00	0
1900-01-01 10:02:00	0
1900-01-01 10:03:00	0
1900-01-01 10:04:00	0
1900-01-01 10:05:00	0
1900-01-01 10:06:00	0
1900-01-01 10:07:00	0
1900-01-01 10:08:00	0
1900-01-01 10:09:00	0
1900-01-01 10:10:00	0
1900-01-01 10:11:00	0
1900-01-01 10:12:00	0
1900-01-01 10:13:00	0
1900-01-01 10:14:00	0
1900-01-01 10:15:00	0
1900-01-01 10:16:00	0
1900-01-01 10:17:00	0
1900-01-01 10:18:00	0
1900-01-01 10:19:00	0
1900-01-01 10:20:00	0
1900-01-01 10:21:00	0
1900-01-01 10:22:00	0
1900-01-01 10:23:00	0
1900-01-01 10:24:00	0
1900-01-01 10:25:00	0
1900-01-01 10:26:00	0
1900-01-01 10:27:00	0
1900-01-01 10:28:00	0
1900-01-01 10:29:00	0
1900-01-01 10:30:00	0
1900-01-01 10:31:00	0
1900-01-01 10:32:00	0
1900-01-01 10:33:00	0
1900-01-01 10:34:00	0
1900-01-01 10:35:00	0
1900-01-01 10:36:00	0
1900-01-01 10:37:00	0
1900-01-01 10:38:00	0
1900-01-01 10:39:00	0
1900-01-01 10:40:00	0
1900-01-01 10:41:00	12.1
1900-01-01 10:42:00	0
1900-01-01 10:43:00	0
1900-01-01 10:44:00	0
1900-01-01 10:45:00	0
1900-01-01 10:46:00	0
1900-01-01 10:47:00	0
1900-01-01 10:48:00	0
1900-01-01 10:49:00	0
1900-01-01 10:50:00	0
1900-01-01 10:51:00	6.4
1900-01-01 10:52:00	0
1900-01-01 10:53:00	0
1900-01-01 10:54:00	0
1900-01-01 10:55:00	0
1900-01-01 10:56:00	0
1900-01-01 10:57:00	0
1900-01-01 10:58:00	0
1900-01-01 10:59:00	0
1900-01-01 11:00:00	0
1900-01-01 11:01:00	0
1900-01-01 11:02:00	0
1900-01-01 11:03:00	0
1900-01-01 11:04:00	0
1900-01-01 11:05:00	0
1900-01-01 11:06:00	0
1900-01-01 11:07:00	0
1900-01-01 11:08:00	0
1900-01-01 11:09:00	0
1900-01-01 11:10:00	0
1900-01-01 11:11:00	0
1900-01-01 11:12:00	0
1900-01-01 11:13:00	0
1900-01-01 11:14:00	0
1900-01-01 11:15:00	0
1900-01-01 11:16:00	0
1900-01-01 11:17:00	0
1900-01-01 11:18:00	0
1900-01-01 11:19:00	0
1900-01-01 11:20:00	0
1900-01-01 11:21:00	0
1900-01-01 11:22:00	0
1900-01-01 11:23:00	0
1900-01-01 11:24:00	0
1900-01-01 11:25:00	0
1900-01-01 11:26:00	0
1900-01-01 11:27:00	0
1900-01-01 11:28:00	0
1900-01-01 11:29:00	0
1900-01-01 11:30:00	0
1900-01-01 11:31:00	0
1900-01-01 11:32:00	0
1900-01-01 11:33:00	0
1900-01-01 11:34:00	0
1900-01-01 11:35:00	0
1900-01-01 11:36:00	0
1900-01-01 11:37:00	0
1900-01-01 11:38:00	0
1900-01-01 11:39:00	0
1900-01-01 11:40:00	0
1900-01-01 11:41:00	0
1900-01-01 11:42:00	0
1900-01-01 11:43:00	0
1900-01-01 11:44:00	0
1900-01-01 11:45:00	0
1900-01-01 11:46:00	0
1900-01-01 11:47:00	0
1900-01-01 11:48:00	0
1900-01-01 11:49:00	0
1900-01-01 11:50:00	0
1900-01-01 11:51:00	0
1900-01-01 11:52:00	0
1900-01-01 11:53:00	0
1900-01-01 11:54:00	0
1900-01-01 11:55:00	0
1900-01-01 11:56:00	0
1900-01-01 11:57:00	0
1900-01-01 11:58:00	0
1900-01-01 11:59:00	0
1900-01-01 12:00:00	0
1900-01-01 12:01:00	63.4
1900-01-01 12:02:00	97.26
1900-01-01 12:03:00	18.49
1900-01-01 12:04:00	0
1900-01-01 12:05:00	0
1900-01-01 12:06:00	0
1900-01-01 12:07:00	104.32
1900-01-01 12:08:00	62.16
1900-01-01 12:09:00	110.3
1900-01-01 12:10:00	113.76
1900-01-01 12:11:00	78.34
1900-01-01 12:12:00	80.4
1900-01-01 12:13:00	99.71
1900-01-01 12:14:00	69.76
1900-01-01 12:15:00	49.06
1900-01-01 12:16:00	4.33
1900-01-01 12:17:00	4.69
1900-01-01 12:18:00	53.69
1900-01-01 12:19:00	71.27
1900-01-01 12:20:00	81.09
1900-01-01 12:21:00	103.13
1900-01-01 12:22:00	10.71
1900-01-01 12:23:00	132.25
1900-01-01 12:24:00	100.36
1900-01-01 12:25:00	94.51
1900-01-01 12:26:00	95.46
1900-01-01 12:27:00	21.75
1900-01-01 12:28:00	85.82
1900-01-01 12:29:00	73.6
1900-01-01 12:30:00	69.89
1900-01-01 12:31:00	0
1900-01-01 12:32:00	28.98
1900-01-01 12:33:00	0
1900-01-01 12:34:00	0
1900-01-01 12:35:00	0
1900-01-01 12:36:00	0
1900-01-01 12:37:00	0
1900-01-01 12:38:00	10.46
1900-01-01 12:39:00	16.61
1900-01-01 12:40:00	16.05
1900-01-01 12:41:00	22.28
1900-01-01 12:42:00	56.35
1900-01-01 12:43:00	74.73
1900-01-01 12:44:00	61.97
1900-01-01 12:45:00	102.01
1900-01-01 12:46:00	78.94
1900-01-01 12:47:00	8.18
1900-01-01 12:48:00	61.75
1900-01-01 12:49:00	83.19
1900-01-01 12:50:00	71.32
1900-01-01 12:51:00	63.02
1900-01-01 12:52:00	44.59
1900-01-01 12:53:00	77.2
1900-01-01 12:54:00	13.52
1900-01-01 12:55:00	50.62
1900-01-01 12:56:00	0
1900-01-01 12:57:00	30.17
1900-01-01 12:58:00	0
1900-01-01 12:59:00	3.07
1900-01-01 13:00:00	32.28
1900-01-01 13:01:00	85.75
1900-01-01 13:02:00	46.06
1900-01-01 13:03:00	12.24
1900-01-01 13:04:00	55.04
1900-01-01 13:05:00	0
1900-01-01 13:06:00	59.83
1900-01-01 13:07:00	45.25
1900-01-01 13:08:00	80.7
1900-01-01 13:09:00	86.04
1900-01-01 13:10:00	0
1900-01-01 13:11:00	7.8
1900-01-01 13:12:00	0
1900-01-01 13:13:00	0
1900-01-01 13:14:00	0
1900-01-01 13:15:00	0
1900-01-01 13:16:00	0
1900-01-01 13:17:00	0
1900-01-01 13:18:00	0
1900-01-01 13:19:00	0
1900-01-01 13:20:00	0
1900-01-01 13:21:00	0
1900-01-01 13:22:00	0
1900-01-01 13:23:00	0
1900-01-01 13:24:00	0
1900-01-01 13:25:00	0
1900-01-01 13:26:00	0
1900-01-01 13:27:00	0
1900-01-01 13:28:00	0
1900-01-01 13:29:00	0
1900-01-01 13:30:00	0
1900-01-01 13:31:00	0
1900-01-01 13:32:00	0
1900-01-01 13:33:00	0
1900-01-01 13:34:00	54.74
1900-01-01 13:35:00	30.61
1900-01-01 13:36:00	30.41
1900-01-01 13:37:00	97.13
1900-01-01 13:38:00	63.06
1900-01-01 13:39:00	60.38
1900-01-01 13:40:00	90.53
1900-01-01 13:41:00	17.31
1900-01-01 13:42:00	69.37
1900-01-01 13:43:00	39.6
1900-01-01 13:44:00	49.24
1900-01-01 13:45:00	41.59
1900-01-01 13:46:00	0
1900-01-01 13:47:00	37.3
1900-01-01 13:48:00	23.9
1900-01-01 13:49:00	19.39
1900-01-01 13:50:00	56.76
1900-01-01 13:51:00	22.13
1900-01-01 13:52:00	49.68
1900-01-01 13:53:00	76.16
1900-01-01 13:54:00	84.82
1900-01-01 13:55:00	72.05
1900-01-01 13:56:00	61.69
1900-01-01 13:57:00	99.52
1900-01-01 13:58:00	21.74
1900-01-01 13:59:00	27.17
1900-01-01 14:00:00	35.02
1900-01-01 14:01:00	32.51
1900-01-01 14:02:00	29.56
1900-01-01 14:03:00	82.58
1900-01-01 14:04:00	71.54
1900-01-01 14:05:00	71.47
1900-01-01 14:06:00	108.55
1900-01-01 14:07:00	45.62
1900-01-01 14:08:00	46.78
1900-01-01 14:09:00	3.95
1900-01-01 14:10:00	0
1900-01-01 14:11:00	45.9
1900-01-01 14:12:00	0
1900-01-01 14:13:00	0
1900-01-01 14:14:00	0
1900-01-01 14:15:00	0
1900-01-01 14:16:00	0
1900-01-01 14:17:00	0
1900-01-01 14:18:00	0
1900-01-01 14:19:00	0
1900-01-01 14:20:00	0
1900-01-01 14:21:00	0
1900-01-01 14:22:00	0
1900-01-01 14:23:00	31.26
1900-01-01 14:24:00	125.04
1900-01-01 14:25:00	83.6
1900-01-01 14:26:00	83.55
1900-01-01 14:27:00	0
1900-01-01 14:28:00	0
1900-01-01 14:29:00	0
1900-01-01 14:30:00	0
1900-01-01 14:31:00	0
1900-01-01 14:32:00	0
1900-01-01 14:33:00	0
1900-01-01 14:34:00	0
1900-01-01 14:35:00	0
1900-01-01 14:36:00	26.91
1900-01-01 14:37:00	11.42
1900-01-01 14:38:00	0
1900-01-01 14:39:00	0
1900-01-01 14:40:00	0
1900-01-01 14:41:00	0
1900-01-01 14:42:00	0
1900-01-01 14:43:00	0
1900-01-01 14:44:00	0
1900-01-01 14:45:00	0
1900-01-01 14:46:00	0
1900-01-01 14:47:00	0
1900-01-01 14:48:00	0
1900-01-01 14:49:00	0
1900-01-01 14:50:00	0
1900-01-01 14:51:00	0
1900-01-01 14:52:00	0
1900-01-01 14:53:00	48.31
1900-01-01 14:54:00	8.13
1900-01-01 14:55:00	14.85
1900-01-01 14:56:00	43.94
1900-01-01 14:57:00	21.7
1900-01-01 14:58:00	3.2
1900-01-01 14:59:00	58.69
1900-01-01 15:00:00	46.82
1900-01-01 15:01:00	3.01
1900-01-01 15:02:00	15.87
1900-01-01 15:03:00	36.97
1900-01-01 15:04:00	0
1900-01-01 15:05:00	0
1900-01-01 15:06:00	0
1900-01-01 15:07:00	0
1900-01-01 15:08:00	0
1900-01-01 15:09:00	0
1900-01-01 15:10:00	0
1900-01-01 15:11:00	0
1900-01-01 15:12:00	0
1900-01-01 15:13:00	0
1900-01-01 15:14:00	0
1900-01-01 15:15:00	0
1900-01-01 15:16:00	0
1900-01-01 15:17:00	0
1900-01-01 15:18:00	0
1900-01-01 15:19:00	0
1900-01-01 15:20:00	0
1900-01-01 15:21:00	0
1900-01-01 15:22:00	0
1900-01-01 15:23:00	0
1900-01-01 15:24:00	0
1900-01-01 15:25:00	0
1900-01-01 15:26:00	0
1900-01-01 15:27:00	20.09
1900-01-01 15:28:00	15.46
1900-01-01 15:29:00	0
1900-01-01 15:30:00	0
1900-01-01 15:31:00	0
1900-01-01 15:32:00	0
1900-01-01 15:33:00	0
1900-01-01 15:34:00	0
1900-01-01 15:35:00	0
1900-01-01 15:36:00	0
1900-01-01 15:37:00	0
1900-01-01 15:38:00	0
1900-01-01 15:39:00	0
1900-01-01 15:40:00	0
1900-01-01 15:41:00	0
1900-01-01 15:42:00	8.43
1900-01-01 15:43:00	6.95
1900-01-01 15:44:00	0
1900-01-01 15:45:00	0
1900-01-01 15:46:00	0
1900-01-01 15:47:00	0
1900-01-01 15:48:00	0
1900-01-01 15:49:00	0
1900-01-01 15:50:00	0
1900-01-01 15:51:00	0
1900-01-01 15:52:00	0
1900-01-01 15:53:00	0
1900-01-01 15:54:00	7.68
1900-01-01 15:55:00	0
1900-01-01 15:56:00	0
1900-01-01 15:57:00	40.73
1900-01-01 15:58:00	10.3
1900-01-01 15:59:00	11.99
1900-01-01 16:00:00	0
1900-01-01 16:01:00	0
1900-01-01 16:02:00	0
1900-01-01 16:03:00	0
1900-01-01 16:04:00	0
1900-01-01 16:05:00	0
1900-01-01 16:06:00	0
1900-01-01 16:07:00	0
1900-01-01 16:08:00	0
1900-01-01 16:09:00	0
1900-01-01 16:10:00	0
1900-01-01 16:11:00	0
1900-01-01 16:12:00	0
1900-01-01 16:13:00	0
1900-01-01 16:14:00	0
1900-01-01 16:15:00	0
1900-01-01 16:16:00	0
1900-01-01 16:17:00	22.31
1900-01-01 16:18:00	3.02
1900-01-01 16:19:00	0
1900-01-01 16:20:00	0
1900-01-01 16:21:00	0
1900-01-01 16:22:00	0
1900-01-01 16:23:00	0
1900-01-01 16:24:00	0
1900-01-01 16:25:00	0
1900-01-01 16:26:00	0
1900-01-01 16:27:00	0
1900-01-01 16:28:00	13.08
1900-01-01 16:29:00	0
1900-01-01 16:30:00	0
1900-01-01 16:31:00	0
1900-01-01 16:32:00	0
1900-01-01 16:33:00	0
1900-01-01 16:34:00	0
1900-01-01 16:35:00	0
1900-01-01 16:36:00	0
1900-01-01 16:37:00	0
1900-01-01 16:38:00	0
1900-01-01 16:39:00	0
1900-01-01 16:40:00	0
1900-01-01 16:41:00	0
1900-01-01 16:42:00	0
1900-01-01 16:43:00	0
1900-01-01 16:44:00	0
1900-01-01 16:45:00	0
1900-01-01 16:46:00	0
1900-01-01 16:47:00	89.29
1900-01-01 16:48:00	63.61
1900-01-01 16:49:00	69.44
1900-01-01 16:50:00	58.97
1900-01-01 16:51:00	58.22
1900-01-01 16:52:00	87.78
1900-01-01 16:53:00	18.37
1900-01-01 16:54:00	41.35
1900-01-01 16:55:00	58.61
1900-01-01 16:56:00	60.85
1900-01-01 16:57:00	59.81
1900-01-01 16:58:00	43.27
1900-01-01 16:59:00	66.01
1900-01-01 17:00:00	13.71
1900-01-01 17:01:00	94.78
1900-01-01 17:02:00	50.82
1900-01-01 17:03:00	41.95
1900-01-01 17:04:00	0
1900-01-01 17:05:00	14.7
1900-01-01 17:06:00	71.78
1900-01-01 17:07:00	43.43
1900-01-01 17:08:00	70.83
1900-01-01 17:09:00	7
1900-01-01 17:10:00	67.72
1900-01-01 17:11:00	67.7
1900-01-01 17:12:00	12.28
1900-01-01 17:13:00	7.66
1900-01-01 17:14:00	75.73
1900-01-01 17:15:00	0
1900-01-01 17:16:00	67.66
1900-01-01 17:17:00	31.59
1900-01-01 17:18:00	0
1900-01-01 17:19:00	0
1900-01-01 17:20:00	0
1900-01-01 17:21:00	0
1900-01-01 17:22:00	0
1900-01-01 17:23:00	0
1900-01-01 17:24:00	0
1900-01-01 17:25:00	0
1900-01-01 17:26:00	0
1900-01-01 17:27:00	0
1900-01-01 17:28:00	0
1900-01-01 17:29:00	15.58
1900-01-01 17:30:00	86.61
1900-01-01 17:31:00	86.26
1900-01-01 17:32:00	64.41
1900-01-01 17:33:00	57.65
1900-01-01 17:34:00	87.25
1900-01-01 17:35:00	83
1900-01-01 17:36:00	23.32
1900-01-01 17:37:00	0
1900-01-01 17:38:00	0
1900-01-01 17:39:00	0
1900-01-01 17:40:00	0
1900-01-01 17:41:00	0
1900-01-01 17:42:00	0
1900-01-01 17:43:00	39.96
1900-01-01 17:44:00	0
1900-01-01 17:45:00	32.96
1900-01-01 17:46:00	0
1900-01-01 17:47:00	0
1900-01-01 17:48:00	0
1900-01-01 17:49:00	6.65
1900-01-01 17:50:00	0
1900-01-01 17:51:00	0
1900-01-01 17:52:00	0
1900-01-01 17:53:00	0
1900-01-01 17:54:00	0
1900-01-01 17:55:00	0
1900-01-01 17:56:00	0
1900-01-01 17:57:00	0
1900-01-01 17:58:00	0
1900-01-01 17:59:00	0
1900-01-01 18:00:00	0
1900-01-01 18:01:00	0
1900-01-01 18:02:00	0
1900-01-01 18:03:00	0
1900-01-01 18:04:00	0
1900-01-01 18:05:00	0
1900-01-01 18:06:00	0
1900-01-01 18:07:00	0
1900-01-01 18:08:00	0
1900-01-01 18:09:00	57.07
1900-01-01 18:10:00	38.71
1900-01-01 18:11:00	19.67
1900-01-01 18:12:00	77.06
1900-01-01 18:13:00	74.72
1900-01-01 18:14:00	0
1900-01-01 18:15:00	20.1
1900-01-01 18:16:00	6.61
1900-01-01 18:17:00	0
1900-01-01 18:18:00	0
1900-01-01 18:19:00	0
1900-01-01 18:20:00	0
1900-01-01 18:21:00	0
1900-01-01 18:22:00	0
1900-01-01 18:23:00	0
1900-01-01 18:24:00	0
1900-01-01 18:25:00	0
1900-01-01 18:26:00	0
1900-01-01 18:27:00	0
1900-01-01 18:28:00	0
1900-01-01 18:29:00	0
1900-01-01 18:30:00	0
1900-01-01 18:31:00	0
1900-01-01 18:32:00	0
1900-01-01 18:33:00	0
1900-01-01 18:34:00	0
1900-01-01 18:35:00	0
1900-01-01 18:36:00	0
1900-01-01 18:37:00	0
1900-01-01 18:38:00	0
1900-01-01 18:39:00	0
1900-01-01 18:40:00	0
1900-01-01 18:41:00	0
1900-01-01 18:42:00	0
1900-01-01 18:43:00	13.26
1900-01-01 18:44:00	28.48
1900-01-01 18:45:00	22.3
1900-01-01 18:46:00	0
1900-01-01 18:47:00	0
1900-01-01 18:48:00	0
1900-01-01 18:49:00	6.79
1900-01-01 18:50:00	0
1900-01-01 18:51:00	0
1900-01-01 18:52:00	26.45
1900-01-01 18:53:00	0
1900-01-01 18:54:00	0
1900-01-01 18:55:00	0
1900-01-01 18:56:00	0
1900-01-01 18:57:00	0
1900-01-01 18:58:00	0
1900-01-01 18:59:00	0
1900-01-01 19:00:00	0
1900-01-01 19:01:00	0
1900-01-01 19:02:00	0
1900-01-01 19:03:00	0
1900-01-01 19:04:00	0
1900-01-01 19:05:00	0
1900-01-01 19:06:00	0
1900-01-01 19:07:00	0
1900-01-01 19:08:00	0
1900-01-01 19:09:00	0
1900-01-01 19:10:00	0
1900-01-01 19:11:00	0
1900-01-01 19:12:00	3.04
1900-01-01 19:13:00	0
1900-01-01 19:14:00	0
1900-01-01 19:15:00	33.01
1900-01-01 19:16:00	0
1900-01-01 19:17:00	0
1900-01-01 19:18:00	0
1900-01-01 19:19:00	0
1900-01-01 19:20:00	0
1900-01-01 19:21:00	0
1900-01-01 19:22:00	0
1900-01-01 19:23:00	0
1900-01-01 19:24:00	0
1900-01-01 19:25:00	0
1900-01-01 19:26:00	0
1900-01-01 19:27:00	0
1900-01-01 19:28:00	0
1900-01-01 19:29:00	0
1900-01-01 19:30:00	0
1900-01-01 19:31:00	0
1900-01-01 19:32:00	25.64
1900-01-01 19:33:00	25.71
1900-01-01 19:34:00	0
1900-01-01 19:35:00	0
1900-01-01 19:36:00	0
1900-01-01 19:37:00	0
1900-01-01 19:38:00	0
1900-01-01 19:39:00	0
1900-01-01 19:40:00	0
1900-01-01 19:41:00	0
1900-01-01 19:42:00	0
1900-01-01 19:43:00	0
1900-01-01 19:44:00	0
1900-01-01 19:45:00	0
1900-01-01 19:46:00	0
1900-01-01 19:47:00	17.22
1900-01-01 19:48:00	0
1900-01-01 19:49:00	31.56
1900-01-01 19:50:00	106.27
1900-01-01 19:51:00	93.85
1900-01-01 19:52:00	64.2
1900-01-01 19:53:00	15.82
1900-01-01 19:54:00	0
1900-01-01 19:55:00	0
1900-01-01 19:56:00	32.65
1900-01-01 19:57:00	61.62
1900-01-01 19:58:00	38.84
1900-01-01 19:59:00	27.02
1900-01-01 20:00:00	13.83
1900-01-01 20:01:00	37.49
1900-01-01 20:02:00	36.57
1900-01-01 20:03:00	25.45
1900-01-01 20:04:00	0
1900-01-01 20:05:00	0
1900-01-01 20:06:00	20.86
1900-01-01 20:07:00	28.18
1900-01-01 20:08:00	0
1900-01-01 20:09:00	0
1900-01-01 20:10:00	0
1900-01-01 20:11:00	0
1900-01-01 20:12:00	0
1900-01-01 20:13:00	3.07
1900-01-01 20:14:00	0
1900-01-01 20:15:00	0
1900-01-01 20:16:00	0
1900-01-01 20:17:00	0
1900-01-01 20:18:00	0
1900-01-01 20:19:00	25.05
1900-01-01 20:20:00	0
1900-01-01 20:21:00	0
1900-01-01 20:22:00	11.71
1900-01-01 20:23:00	0
1900-01-01 20:24:00	0
1900-01-01 20:25:00	0
1900-01-01 20:26:00	0
1900-01-01 20:27:00	0
1900-01-01 20:28:00	0
1900-01-01 20:29:00	0
1900-01-01 20:30:00	0
1900-01-01 20:31:00	0
1900-01-01 20:32:00	0
1900-01-01 20:33:00	0
1900-01-01 20:34:00	0
1900-01-01 20:35:00	0
1900-01-01 20:36:00	0
1900-01-01 20:37:00	0
1900-01-01 20:38:00	0
1900-01-01 20:39:00	0
1900-01-01 20:40:00	0
1900-01-01 20:41:00	0
1900-01-01 20:42:00	0
1900-01-01 20:43:00	0
1900-01-01 20:44:00	13.9
1900-01-01 20:45:00	63.85
1900-01-01 20:46:00	0
1900-01-01 20:47:00	0
1900-01-01 20:48:00	0
1900-01-01 20:49:00	0
1900-01-01 20:50:00	0
1900-01-01 20:51:00	0
1900-01-01 20:52:00	0
1900-01-01 20:53:00	0
1900-01-01 20:54:00	0
1900-01-01 20:55:00	0
1900-01-01 20:56:00	0
1900-01-01 20:57:00	20.28
1900-01-01 20:58:00	0
1900-01-01 20:59:00	0
1900-01-01 21:00:00	0
1900-01-01 21:01:00	0
1900-01-01 21:02:00	0
1900-01-01 21:03:00	0
1900-01-01 21:04:00	0
1900-01-01 21:05:00	0
1900-01-01 21:06:00	0
1900-01-01 21:07:00	0
1900-01-01 21:08:00	0
1900-01-01 21:09:00	0
1900-01-01 21:10:00	0
1900-01-01 21:11:00	0
1900-01-01 21:12:00	0
1900-01-01 21:13:00	0
1900-01-01 21:14:00	0
1900-01-01 21:15:00	0
1900-01-01 21:16:00	0
1900-01-01 21:17:00	0
1900-01-01 21:18:00	0
1900-01-01 21:19:00	0
1900-01-01 21:20:00	0
1900-01-01 21:21:00	0
1900-01-01 21:22:00	0
1900-01-01 21:23:00	0
1900-01-01 21:24:00	24.57
1900-01-01 21:25:00	3.53
1900-01-01 21:26:00	0
1900-01-01 21:27:00	0
1900-01-01 21:28:00	0
1900-01-01 21:29:00	0
1900-01-01 21:30:00	0
1900-01-01 21:31:00	0
1900-01-01 21:32:00	0
1900-01-01 21:33:00	0
1900-01-01 21:34:00	0
1900-01-01 21:35:00	0
1900-01-01 21:36:00	0
1900-01-01 21:37:00	0
1900-01-01 21:38:00	0
1900-01-01 21:39:00	0
1900-01-01 21:40:00	0
1900-01-01 21:41:00	0
1900-01-01 21:42:00	0
1900-01-01 21:43:00	28.15
1900-01-01 21:44:00	0
1900-01-01 21:45:00	0
1900-01-01 21:46:00	0
1900-01-01 21:47:00	0
1900-01-01 21:48:00	0
1900-01-01 21:49:00	0
1900-01-01 21:50:00	27.94
1900-01-01 21:51:00	27.31
1900-01-01 21:52:00	0
1900-01-01 21:53:00	3
1900-01-01 21:54:00	0
1900-01-01 21:55:00	0
1900-01-01 21:56:00	0
1900-01-01 21:57:00	0
1900-01-01 21:58:00	0
1900-01-01 21:59:00	0
1900-01-01 22:00:00	0
1900-01-01 22:01:00	0
1900-01-01 22:02:00	0
1900-01-01 22:03:00	0
1900-01-01 22:04:00	0
1900-01-01 22:05:00	11.62
1900-01-01 22:06:00	0
1900-01-01 22:07:00	0
1900-01-01 22:08:00	54.07
1900-01-01 22:09:00	0
1900-01-01 22:10:00	0
1900-01-01 22:11:00	0
1900-01-01 22:12:00	0
1900-01-01 22:13:00	0
1900-01-01 22:14:00	0
1900-01-01 22:15:00	0
1900-01-01 22:16:00	0
1900-01-01 22:17:00	0
1900-01-01 22:18:00	0
1900-01-01 22:19:00	0
[truncated: 39,049 more rows]

## Sheet: fig.2B
ZT, hh:mm	distance moved, cm/min
13:01:00	104.74
13:02:00	134.47
13:03:00	158.75
13:04:00	54.22
13:05:00	85.51
13:06:00	188.55
13:07:00	206.24
13:08:00	145.75
13:09:00	138.44
13:10:00	124.49
13:11:00	30.39
13:12:00	86.43
13:13:00	167.33
13:14:00	8.4
13:15:00	153.02
13:16:00	29.8
13:17:00	118.11
13:18:00	106.93
13:19:00	21.79
13:20:00	94.75
13:21:00	175.89
13:22:00	82.64
13:23:00	71.31
13:24:00	99.16
13:25:00	39.75
13:26:00	172.57
13:27:00	100.77
13:28:00	52.48
13:29:00	99.19
13:30:00	59.3
13:31:00	58.75
13:32:00	46.16
13:33:00	89.52
13:34:00	14.87
13:35:00	54.22
13:36:00	124.68
13:37:00	152.35
13:38:00	21.45
13:39:00	0
13:40:00	59.96
13:41:00	24.87
13:42:00	113.94
13:43:00	81.96
13:44:00	113.94
13:45:00	126.24
13:46:00	5.68
13:47:00	70.37
13:48:00	45.6
13:49:00	63.01
13:50:00	11.16
13:51:00	94.37
13:52:00	156.18
13:53:00	103.44
13:54:00	16.01
13:55:00	34.93
13:56:00	44.88
13:57:00	100.33
13:58:00	51.04
13:59:00	100.01
14:00:00	171.9
14:01:00	108.21
14:02:00	50.16
14:03:00	115.31
14:04:00	64.94
14:05:00	21.92
14:06:00	50.08
14:07:00	18.08
14:08:00	0
14:09:00	67.54
14:10:00	9.79
14:11:00	47.87
14:12:00	63.71
14:13:00	88.17
14:14:00	44.16
14:15:00	53.91
14:16:00	142.41
14:17:00	96.51
14:18:00	61.93
14:19:00	39.48
14:20:00	70.2
14:21:00	89.58
14:22:00	99.49
14:23:00	45.82
14:24:00	3.21
14:25:00	137.4
14:26:00	120.14
14:27:00	24.18
14:28:00	36.75
14:29:00	0
14:30:00	108.53
14:31:00	18.2
14:32:00	21.85
14:33:00	30.69
14:34:00	37.57
14:35:00	30.22
14:36:00	11.94
14:37:00	148.37
14:38:00	77.55
14:39:00	24.15
14:40:00	57.47
14:41:00	82.08
14:42:00	66.45
14:43:00	62.73
14:44:00	50.64
14:45:00	68.51
14:46:00	37.68
14:47:00	26.2
14:48:00	0
14:49:00	59.8
14:50:00	96.37
14:51:00	115.71
14:52:00	65.38
14:53:00	104.42
14:54:00	77.73
14:55:00	96.58
14:56:00	31.49
14:57:00	28.75
14:58:00	35.11
14:59:00	61.31
15:00:00	82.69
15:01:00	33.61
15:02:00	76.28
15:03:00	85.34
15:04:00	77.92
15:05:00	32.44
15:06:00	22.49
15:07:00	107.64
15:08:00	28.7
15:09:00	36.31
15:10:00	55.67
15:11:00	33.77
15:12:00	45.22
15:13:00	101.03
15:14:00	32.45
15:15:00	140.02
15:16:00	35.52
15:17:00	16.83
15:18:00	31.7
15:19:00	44.91
15:20:00	42.95
15:21:00	105.59
15:22:00	27.21
15:23:00	76.1
15:24:00	90.05
15:25:00	106.02
15:26:00	47.21
15:27:00	15.28
15:28:00	4
15:29:00	91.45
15:30:00	12.23
15:31:00	53.52
15:32:00	57.65
15:33:00	7.36
15:34:00	73.77
15:35:00	47.68
15:36:00	97.8
15:37:00	77.87
15:38:00	40.17
15:39:00	0
15:40:00	0
15:41:00	0
15:42:00	0
15:43:00	0
15:44:00	0
15:45:00	0
15:46:00	18.78
15:47:00	24.71
15:48:00	79.01
15:49:00	17.81
15:50:00	144.31
15:51:00	53.84
15:52:00	33.7
15:53:00	69.16
15:54:00	58.88
15:55:00	141.16
15:56:00	96.01
15:57:00	77.05
15:58:00	87.14
15:59:00	55.43
16:00:00	53.72
16:01:00	47.15
16:02:00	38.42
16:03:00	70.34
16:04:00	35.32
16:05:00	65.42
16:06:00	17.31
16:07:00	54.43
16:08:00	56.98
16:09:00	7.4
16:10:00	0
16:11:00	74.16
16:12:00	46.16
16:13:00	127.81
16:14:00	47.25
16:15:00	68.03
16:16:00	67.11
16:17:00	62.51
16:18:00	87.93
16:19:00	71.75
16:20:00	104.82
16:21:00	61.67
16:22:00	11.86
16:23:00	49.57
16:24:00	83.71
16:25:00	49.38
16:26:00	34.2
16:27:00	3.1
16:28:00	14.47
16:29:00	39.74
16:30:00	81.35
16:31:00	22.3
16:32:00	0
16:33:00	6.16
16:34:00	0
16:35:00	0
16:36:00	0
16:37:00	0
16:38:00	0
16:39:00	0
16:40:00	0
16:41:00	0
16:42:00	0
16:43:00	0
16:44:00	0
16:45:00	0
16:46:00	0
16:47:00	0
16:48:00	0
16:49:00	0
16:50:00	0
16:51:00	0
16:52:00	0
16:53:00	0
16:54:00	0
16:55:00	0
16:56:00	0
16:57:00	0
16:58:00	0
16:59:00	0
17:00:00	0
17:01:00	0
17:02:00	0
17:03:00	0
17:04:00	3.19
17:05:00	0
17:06:00	0
17:07:00	0
17:08:00	0
17:09:00	0
17:10:00	0
17:11:00	0
17:12:00	0
17:13:00	0
17:14:00	0
17:15:00	0
17:16:00	0
17:17:00	0
17:18:00	0
17:19:00	0
17:20:00	0
17:21:00	0
17:22:00	0
17:23:00	0
17:24:00	21.32
17:25:00	41.15
17:26:00	106.25
17:27:00	48.2
17:28:00	15.15
17:29:00	75.95
17:30:00	27.88
17:31:00	72.95
17:32:00	28.76
17:33:00	56.34
17:34:00	31.11
17:35:00	54.53
17:36:00	51.51
17:37:00	106.71
17:38:00	0
17:39:00	31.57
17:40:00	36.66
17:41:00	19.79
17:42:00	55.99
17:43:00	25.32
17:44:00	86.73
17:45:00	27.18
17:46:00	47.71
17:47:00	84.82
17:48:00	55.4
17:49:00	0
17:50:00	34.18
17:51:00	37.85
17:52:00	24.92
17:53:00	0
17:54:00	0
17:55:00	0
17:56:00	0
17:57:00	0
17:58:00	18.71
17:59:00	20
18:00:00	39.7
18:01:00	0
18:02:00	22.42
18:03:00	25.21
18:04:00	76.3
18:05:00	40.92
18:06:00	91.66
18:07:00	91.33
18:08:00	20.26
18:09:00	10.32
18:10:00	49.58
18:11:00	115.43
18:12:00	38.82
18:13:00	10.44
18:14:00	10.81
18:15:00	40.19
18:16:00	6.24
18:17:00	42.07
18:18:00	0
18:19:00	6.74
18:20:00	28.94
18:21:00	7.48
18:22:00	66.2
18:23:00	0
18:24:00	36.54
18:25:00	68.76
18:26:00	23.39
18:27:00	9.43
18:28:00	22.4
18:29:00	117.53
18:30:00	101.68
18:31:00	17.66
18:32:00	10.26
18:33:00	81.05
18:34:00	29.95
18:35:00	0
18:36:00	71.28
18:37:00	47.53
18:38:00	63.21
18:39:00	28.15
18:40:00	0
18:41:00	14.91
18:42:00	6.65
18:43:00	29.36
18:44:00	23.36
18:45:00	0
18:46:00	18.2
18:47:00	14.95
18:48:00	15.54
18:49:00	22.42
18:50:00	83.97
18:51:00	18.69
18:52:00	70.74
18:53:00	21.53
18:54:00	0
18:55:00	0
18:56:00	0
18:57:00	3.04
18:58:00	0
18:59:00	0
19:00:00	0
19:01:00	0
19:02:00	0
19:03:00	0
19:04:00	0
19:05:00	0
19:06:00	0
19:07:00	0
19:08:00	0
19:09:00	0
19:10:00	0
19:11:00	0
19:12:00	0
19:13:00	0
19:14:00	0
19:15:00	0
19:16:00	0
19:17:00	0
19:18:00	0
19:19:00	0
19:20:00	0
19:21:00	0
19:22:00	0
19:23:00	0
19:24:00	0
19:25:00	0
19:26:00	0
19:27:00	0
19:28:00	0
19:29:00	0
19:30:00	0
19:31:00	0
19:32:00	0
19:33:00	0
19:34:00	0
19:35:00	0
19:36:00	0
19:37:00	0
19:38:00	0
19:39:00	0
19:40:00	0
19:41:00	0
19:42:00	0
19:43:00	0
19:44:00	0
19:45:00	0
19:46:00	16.39
19:47:00	31.63
19:48:00	34.83
19:49:00	102.77
19:50:00	42.83
19:51:00	70.68
19:52:00	34.4
19:53:00	75.98
19:54:00	44.36
19:55:00	97.1
19:56:00	53.7
19:57:00	35.77
19:58:00	70.25
19:59:00	10.02
20:00:00	25.18
20:01:00	30.43
20:02:00	67.99
20:03:00	94.24
20:04:00	21.41
20:05:00	43.82
20:06:00	17.96
20:07:00	3.44
20:08:00	55.89
20:09:00	24.87
20:10:00	5.35
20:11:00	6.53
20:12:00	18.87
20:13:00	63.44
20:14:00	29.87
20:15:00	40.4
20:16:00	68.65
20:17:00	116.07
20:18:00	219.23
20:19:00	35.55
20:20:00	49.21
20:21:00	26.82
20:22:00	81.82
20:23:00	51.63
20:24:00	19.28
20:25:00	17.23
20:26:00	16.86
20:27:00	0
20:28:00	15.51
20:29:00	20.43
20:30:00	15.32
20:31:00	40.76
20:32:00	23.79
20:33:00	32.21
20:34:00	78.25
20:35:00	13.07
20:36:00	125.58
20:37:00	19.76
20:38:00	0
20:39:00	6.46
20:40:00	63.7
20:41:00	15.77
20:42:00	0
20:43:00	0
20:44:00	0
20:45:00	0
20:46:00	0
20:47:00	0
20:48:00	0
20:49:00	0
20:50:00	0
20:51:00	0
20:52:00	0
20:53:00	0
20:54:00	0
20:55:00	0
20:56:00	0
20:57:00	0
20:58:00	0
20:59:00	0
21:00:00	0
21:01:00	0
21:02:00	0
21:03:00	0
21:04:00	0
21:05:00	3.02
21:06:00	0
21:07:00	0
21:08:00	0
21:09:00	0
21:10:00	0
21:11:00	0
21:12:00	0
21:13:00	0
21:14:00	0
21:15:00	0
21:16:00	0
21:17:00	0
21:18:00	0
21:19:00	0
21:20:00	0
21:21:00	0
21:22:00	0
21:23:00	18.41
21:24:00	24.97
21:25:00	39.22
21:26:00	43.55
21:27:00	9.64
21:28:00	0
21:29:00	25.31
21:30:00	65.31
21:31:00	43.77
21:32:00	23.99
21:33:00	95.98
21:34:00	20.75
21:35:00	3.2
21:36:00	0
21:37:00	23.02
21:38:00	39.65
21:39:00	61.56
21:40:00	18.31
21:41:00	21.75
21:42:00	68.26
21:43:00	26.04
21:44:00	21.11
21:45:00	33.72
21:46:00	47.23
21:47:00	10.15
21:48:00	0
21:49:00	15.89
21:50:00	69.66
21:51:00	9.81
21:52:00	10.89
21:53:00	44.79
21:54:00	7.11
21:55:00	7.9
21:56:00	15.2
21:57:00	29.56
21:58:00	27.77
21:59:00	68.19
22:00:00	14.06
22:01:00	0
22:02:00	124.25
22:03:00	97.67
22:04:00	80.76
22:05:00	9.27
22:06:00	18.1
22:07:00	0
22:08:00	24.12
22:09:00	87.81
22:10:00	13.47
22:11:00	6.3
22:12:00	42.91
22:13:00	65.63
22:14:00	30.96
22:15:00	85.14
22:16:00	22.81
22:17:00	15.12
22:18:00	36.86
22:19:00	3.31
22:20:00	25.32
22:21:00	60.66
22:22:00	20.25
22:23:00	0
22:24:00	22.98
22:25:00	9.69
22:26:00	34.31
22:27:00	87.65
22:28:00	9.98
22:29:00	11.68
22:30:00	48.99
22:31:00	62.98
22:32:00	12.67
22:33:00	59.32
22:34:00	37.17
22:35:00	21.01
22:36:00	20.99
22:37:00	10.7
22:38:00	6.95
22:39:00	22.42
22:40:00	55.76
22:41:00	53.73
22:42:00	54.15
22:43:00	62.38
22:44:00	18.19
22:45:00	74.8
22:46:00	10.82
22:47:00	0
22:48:00	15.58
22:49:00	48.63
22:50:00	40.73
22:51:00	0
22:52:00	3.53
22:53:00	56.13
22:54:00	3.91
22:55:00	14.14
22:56:00	47.92
22:57:00	43.82
22:58:00	11.63
22:59:00	28.69
23:00:00	90.13
23:01:00	21.22
23:02:00	41.86
23:03:00	18.11
23:04:00	43.42
23:05:00	53.1
23:06:00	43.36
23:07:00	62.63
23:08:00	35.62
23:09:00	18.46
23:10:00	17.46
23:11:00	8.47
23:12:00	39.72
23:13:00	37.13
23:14:00	8.96
23:15:00	8.54
23:16:00	94.92
23:17:00	3.29
23:18:00	63.47
23:19:00	0
23:20:00	69.96
23:21:00	37.33
23:22:00	0
23:23:00	0
23:24:00	0
23:25:00	26.42
23:26:00	34.08
23:27:00	20.46
23:28:00	21.89
23:29:00	30.68
23:30:00	48.8
23:31:00	28.7
23:32:00	9.52
23:33:00	7.12
23:34:00	40.12
23:35:00	62.81
23:36:00	15.93
23:37:00	23.07
23:38:00	0
23:39:00	0
23:40:00	7.83
23:41:00	64.58
23:42:00	81.25
23:43:00	62.44
23:44:00	18.97
23:45:00	6.26
23:46:00	41.84
23:47:00	15.86
23:48:00	6.42
23:49:00	19.68
23:50:00	25.31
23:51:00	39.48
23:52:00	18.54
23:53:00	49.05
23:54:00	25.92
23:55:00	6.85
23:56:00	127.75
23:57:00	72.4
23:58:00	52.82
23:59:00	5.64
1900-01-01	61.69
1900-01-01 00:01:00	11.87
1900-01-01 00:02:00	34.96
1900-01-01 00:03:00	3.23
1900-01-01 00:04:00	16.05
1900-01-01 00:05:00	31.79
1900-01-01 00:06:00	28.29
1900-01-01 00:07:00	23.86
1900-01-01 00:08:00	0
1900-01-01 00:09:00	0
1900-01-01 00:10:00	0
1900-01-01 00:11:00	0
1900-01-01 00:12:00	0
1900-01-01 00:13:00	0
1900-01-01 00:14:00	0
1900-01-01 00:15:00	0
1900-01-01 00:16:00	0
1900-01-01 00:17:00	0
1900-01-01 00:18:00	0
1900-01-01 00:19:00	0
1900-01-01 00:20:00	0
1900-01-01 00:21:00	0
1900-01-01 00:22:00	0
1900-01-01 00:23:00	0
1900-01-01 00:24:00	0
1900-01-01 00:25:00	0
1900-01-01 00:26:00	0
1900-01-01 00:27:00	0
1900-01-01 00:28:00	0
1900-01-01 00:29:00	0
1900-01-01 00:30:00	0
1900-01-01 00:31:00	0
1900-01-01 00:32:00	0
1900-01-01 00:33:00	0
1900-01-01 00:34:00	0
1900-01-01 00:35:00	0
1900-01-01 00:36:00	0
1900-01-01 00:37:00	0
1900-01-01 00:38:00	0
1900-01-01 00:39:00	0
1900-01-01 00:40:00	0
1900-01-01 00:41:00	0
1900-01-01 00:42:00	0
1900-01-01 00:43:00	0
1900-01-01 00:44:00	0
1900-01-01 00:45:00	0
1900-01-01 00:46:00	0
1900-01-01 00:47:00	0
1900-01-01 00:48:00	0
1900-01-01 00:49:00	0
1900-01-01 00:50:00	0
1900-01-01 00:51:00	0
1900-01-01 00:52:00	0
1900-01-01 00:53:00	0
1900-01-01 00:54:00	0
1900-01-01 00:55:00	0
1900-01-01 00:56:00	0
1900-01-01 00:57:00	0
1900-01-01 00:58:00	0
1900-01-01 00:59:00	0
1900-01-01 01:00:00	0
1900-01-01 01:01:00	0
1900-01-01 01:02:00	0
1900-01-01 01:03:00	0
1900-01-01 01:04:00	0
1900-01-01 01:05:00	0
1900-01-01 01:06:00	0
1900-01-01 01:07:00	0
1900-01-01 01:08:00	0
1900-01-01 01:09:00	0
1900-01-01 01:10:00	0
1900-01-01 01:11:00	0
1900-01-01 01:12:00	0
1900-01-01 01:13:00	0
1900-01-01 01:14:00	0
1900-01-01 01:15:00	0
1900-01-01 01:16:00	0
1900-01-01 01:17:00	0
1900-01-01 01:18:00	0
1900-01-01 01:19:00	0
1900-01-01 01:20:00	0
1900-01-01 01:21:00	0
1900-01-01 01:22:00	0
1900-01-01 01:23:00	0
1900-01-01 01:24:00	0
1900-01-01 01:25:00	0
1900-01-01 01:26:00	0
1900-01-01 01:27:00	0
1900-01-01 01:28:00	0
1900-01-01 01:29:00	0
1900-01-01 01:30:00	0
1900-01-01 01:31:00	0
1900-01-01 01:32:00	0
1900-01-01 01:33:00	0
1900-01-01 01:34:00	0
1900-01-01 01:35:00	0
1900-01-01 01:36:00	0
1900-01-01 01:37:00	0
1900-01-01 01:38:00	0
1900-01-01 01:39:00	0
1900-01-01 01:40:00	0
1900-01-01 01:41:00	0
1900-01-01 01:42:00	0
1900-01-01 01:43:00	0
1900-01-01 01:44:00	0
1900-01-01 01:45:00	0
1900-01-01 01:46:00	0
1900-01-01 01:47:00	0
1900-01-01 01:48:00	0
1900-01-01 01:49:00	0
1900-01-01 01:50:00	0
1900-01-01 01:51:00	0
1900-01-01 01:52:00	0
1900-01-01 01:53:00	0
1900-01-01 01:54:00	0
1900-01-01 01:55:00	0
1900-01-01 01:56:00	0
1900-01-01 01:57:00	0
1900-01-01 01:58:00	0
1900-01-01 01:59:00	0
1900-01-01 02:00:00	0
1900-01-01 02:01:00	0
1900-01-01 02:02:00	0
1900-01-01 02:03:00	0
1900-01-01 02:04:00	0
1900-01-01 02:05:00	0
1900-01-01 02:06:00	0
1900-01-01 02:07:00	0
1900-01-01 02:08:00	0
1900-01-01 02:09:00	0
1900-01-01 02:10:00	0
1900-01-01 02:11:00	0
1900-01-01 02:12:00	0
1900-01-01 02:13:00	0
1900-01-01 02:14:00	0
1900-01-01 02:15:00	0
1900-01-01 02:16:00	0
1900-01-01 02:17:00	0
1900-01-01 02:18:00	0
1900-01-01 02:19:00	0
1900-01-01 02:20:00	0
1900-01-01 02:21:00	0
1900-01-01 02:22:00	0
1900-01-01 02:23:00	0
1900-01-01 02:24:00	0
1900-01-01 02:25:00	0
1900-01-01 02:26:00	0
1900-01-01 02:27:00	0
1900-01-01 02:28:00	0
1900-01-01 02:29:00	0
1900-01-01 02:30:00	0
1900-01-01 02:31:00	0
1900-01-01 02:32:00	0
1900-01-01 02:33:00	0
1900-01-01 02:34:00	0
1900-01-01 02:35:00	0
1900-01-01 02:36:00	0
1900-01-01 02:37:00	0
1900-01-01 02:38:00	0
1900-01-01 02:39:00	0
1900-01-01 02:40:00	0
1900-01-01 02:41:00	0
1900-01-01 02:42:00	0
1900-01-01 02:43:00	0
1900-01-01 02:44:00	0
1900-01-01 02:45:00	0
1900-01-01 02:46:00	0
1900-01-01 02:47:00	0
1900-01-01 02:48:00	0
1900-01-01 02:49:00	0
1900-01-01 02:50:00	0
1900-01-01 02:51:00	0
1900-01-01 02:52:00	0
1900-01-01 02:53:00	0
1900-01-01 02:54:00	0
1900-01-01 02:55:00	0
1900-01-01 02:56:00	0
1900-01-01 02:57:00	0
1900-01-01 02:58:00	0
1900-01-01 02:59:00	0
1900-01-01 03:00:00	0
1900-01-01 03:01:00	0
1900-01-01 03:02:00	0
1900-01-01 03:03:00	0
1900-01-01 03:04:00	0
1900-01-01 03:05:00	0
1900-01-01 03:06:00	0
1900-01-01 03:07:00	0
1900-01-01 03:08:00	0
1900-01-01 03:09:00	0
1900-01-01 03:10:00	0
1900-01-01 03:11:00	0
1900-01-01 03:12:00	0
1900-01-01 03:13:00	0
1900-01-01 03:14:00	0
1900-01-01 03:15:00	0
1900-01-01 03:16:00	0
1900-01-01 03:17:00	0
1900-01-01 03:18:00	0
1900-01-01 03:19:00	0
1900-01-01 03:20:00	0
1900-01-01 03:21:00	0
1900-01-01 03:22:00	0
1900-01-01 03:23:00	0
1900-01-01 03:24:00	0
1900-01-01 03:25:00	0
1900-01-01 03:26:00	0
1900-01-01 03:27:00	0
1900-01-01 03:28:00	0
1900-01-01 03:29:00	0
1900-01-01 03:30:00	0
1900-01-01 03:31:00	0
1900-01-01 03:32:00	0
1900-01-01 03:33:00	0
1900-01-01 03:34:00	0
1900-01-01 03:35:00	0
1900-01-01 03:36:00	0
1900-01-01 03:37:00	0
1900-01-01 03:38:00	0
1900-01-01 03:39:00	0
1900-01-01 03:40:00	0
1900-01-01 03:41:00	0
1900-01-01 03:42:00	0
1900-01-01 03:43:00	0
1900-01-01 03:44:00	0
1900-01-01 03:45:00	0
1900-01-01 03:46:00	0
1900-01-01 03:47:00	0
1900-01-01 03:48:00	0
1900-01-01 03:49:00	0
1900-01-01 03:50:00	0
1900-01-01 03:51:00	0
1900-01-01 03:52:00	0
1900-01-01 03:53:00	0
1900-01-01 03:54:00	0
1900-01-01 03:55:00	0
1900-01-01 03:56:00	0
1900-01-01 03:57:00	0
1900-01-01 03:58:00	0
1900-01-01 03:59:00	0
1900-01-01 04:00:00	0
1900-01-01 04:01:00	0
1900-01-01 04:02:00	0
1900-01-01 04:03:00	0
1900-01-01 04:04:00	0
1900-01-01 04:05:00	0
1900-01-01 04:06:00	0
1900-01-01 04:07:00	0
1900-01-01 04:08:00	0
1900-01-01 04:09:00	0
1900-01-01 04:10:00	0
1900-01-01 04:11:00	0
1900-01-01 04:12:00	0
1900-01-01 04:13:00	0
1900-01-01 04:14:00	0
1900-01-01 04:15:00	0
1900-01-01 04:16:00	0
1900-01-01 04:17:00	0
1900-01-01 04:18:00	0
1900-01-01 04:19:00	0
1900-01-01 04:20:00	0
1900-01-01 04:21:00	0
1900-01-01 04:22:00	0
1900-01-01 04:23:00	0
1900-01-01 04:24:00	0
1900-01-01 04:25:00	0
1900-01-01 04:26:00	0
1900-01-01 04:27:00	0
1900-01-01 04:28:00	0
1900-01-01 04:29:00	0
1900-01-01 04:30:00	0
1900-01-01 04:31:00	3.02
1900-01-01 04:32:00	0
1900-01-01 04:33:00	0
1900-01-01 04:34:00	14.54
1900-01-01 04:35:00	29.93
1900-01-01 04:36:00	0
1900-01-01 04:37:00	0
1900-01-01 04:38:00	13.88
1900-01-01 04:39:00	31.08
1900-01-01 04:40:00	0
1900-01-01 04:41:00	26.78
1900-01-01 04:42:00	3.28
1900-01-01 04:43:00	13.41
1900-01-01 04:44:00	55.7
1900-01-01 04:45:00	94.29
1900-01-01 04:46:00	58.64
1900-01-01 04:47:00	29.86
1900-01-01 04:48:00	3.26
1900-01-01 04:49:00	0
1900-01-01 04:50:00	17.67
1900-01-01 04:51:00	0
1900-01-01 04:52:00	43.07
1900-01-01 04:53:00	0
1900-01-01 04:54:00	0
1900-01-01 04:55:00	0
1900-01-01 04:56:00	0
1900-01-01 04:57:00	0
1900-01-01 04:58:00	0
1900-01-01 04:59:00	0
1900-01-01 05:00:00	0
1900-01-01 05:01:00	0
1900-01-01 05:02:00	0
1900-01-01 05:03:00	0
1900-01-01 05:04:00	0
1900-01-01 05:05:00	0
1900-01-01 05:06:00	0
1900-01-01 05:07:00	0
1900-01-01 05:08:00	0
1900-01-01 05:09:00	0
1900-01-01 05:10:00	0
1900-01-01 05:11:00	0
1900-01-01 05:12:00	0
1900-01-01 05:13:00	0
1900-01-01 05:14:00	0
1900-01-01 05:15:00	0
1900-01-01 05:16:00	0
1900-01-01 05:17:00	0
1900-01-01 05:18:00	0
1900-01-01 05:19:00	0
1900-01-01 05:20:00	0
1900-01-01 05:21:00	0
1900-01-01 05:22:00	0
1900-01-01 05:23:00	0
1900-01-01 05:24:00	0
1900-01-01 05:25:00	0
1900-01-01 05:26:00	0
1900-01-01 05:27:00	0
1900-01-01 05:28:00	0
1900-01-01 05:29:00	0
1900-01-01 05:30:00	0
1900-01-01 05:31:00	0
1900-01-01 05:32:00	0
1900-01-01 05:33:00	0
1900-01-01 05:34:00	0
1900-01-01 05:35:00	0
1900-01-01 05:36:00	0
1900-01-01 05:37:00	0
1900-01-01 05:38:00	0
1900-01-01 05:39:00	0
1900-01-01 05:40:00	0
1900-01-01 05:41:00	0
1900-01-01 05:42:00	0
1900-01-01 05:43:00	0
1900-01-01 05:44:00	0
1900-01-01 05:45:00	0
1900-01-01 05:46:00	0
1900-01-01 05:47:00	0
1900-01-01 05:48:00	0
1900-01-01 05:49:00	0
1900-01-01 05:50:00	0
1900-01-01 05:51:00	0
1900-01-01 05:52:00	0
1900-01-01 05:53:00	0
1900-01-01 05:54:00	0
1900-01-01 05:55:00	0
1900-01-01 05:56:00	0
1900-01-01 05:57:00	0
1900-01-01 05:58:00	0
1900-01-01 05:59:00	0
1900-01-01 06:00:00	0
1900-01-01 06:01:00	0
1900-01-01 06:02:00	0
1900-01-01 06:03:00	0
1900-01-01 06:04:00	0
1900-01-01 06:05:00	0
1900-01-01 06:06:00	0
1900-01-01 06:07:00	0
1900-01-01 06:08:00	0
1900-01-01 06:09:00	0
1900-01-01 06:10:00	0
1900-01-01 06:11:00	0
1900-01-01 06:12:00	0
1900-01-01 06:13:00	0
1900-01-01 06:14:00	0
1900-01-01 06:15:00	0
1900-01-01 06:16:00	0
1900-01-01 06:17:00	0
1900-01-01 06:18:00	0
1900-01-01 06:19:00	0
1900-01-01 06:20:00	0
1900-01-01 06:21:00	0
1900-01-01 06:22:00	0
1900-01-01 06:23:00	0
1900-01-01 06:24:00	0
1900-01-01 06:25:00	0
1900-01-01 06:26:00	0
1900-01-01 06:27:00	0
1900-01-01 06:28:00	0
1900-01-01 06:29:00	0
1900-01-01 06:30:00	0
1900-01-01 06:31:00	0
1900-01-01 06:32:00	0
1900-01-01 06:33:00	0
1900-01-01 06:34:00	0
1900-01-01 06:35:00	0
1900-01-01 06:36:00	0
1900-01-01 06:37:00	0
1900-01-01 06:38:00	0
1900-01-01 06:39:00	0
1900-01-01 06:40:00	0
1900-01-01 06:41:00	0
1900-01-01 06:42:00	0
1900-01-01 06:43:00	0
1900-01-01 06:44:00	0
1900-01-01 06:45:00	0
1900-01-01 06:46:00	0
1900-01-01 06:47:00	0
1900-01-01 06:48:00	0
1900-01-01 06:49:00	0
1900-01-01 06:50:00	0
1900-01-01 06:51:00	0
1900-01-01 06:52:00	0
1900-01-01 06:53:00	0
1900-01-01 06:54:00	0
1900-01-01 06:55:00	0
1900-01-01 06:56:00	0
1900-01-01 06:57:00	0
1900-01-01 06:58:00	0
1900-01-01 06:59:00	0
1900-01-01 07:00:00	0
1900-01-01 07:01:00	0
1900-01-01 07:02:00	0
1900-01-01 07:03:00	0
1900-01-01 07:04:00	0
1900-01-01 07:05:00	0
1900-01-01 07:06:00	0
1900-01-01 07:07:00	0
1900-01-01 07:08:00	0
1900-01-01 07:09:00	0
1900-01-01 07:10:00	0
1900-01-01 07:11:00	0
1900-01-01 07:12:00	0
1900-01-01 07:13:00	0
1900-01-01 07:14:00	0
1900-01-01 07:15:00	0
1900-01-01 07:16:00	0
1900-01-01 07:17:00	0
1900-01-01 07:18:00	0
1900-01-01 07:19:00	0
1900-01-01 07:20:00	0
1900-01-01 07:21:00	0
1900-01-01 07:22:00	0
1900-01-01 07:23:00	0
1900-01-01 07:24:00	0
1900-01-01 07:25:00	0
1900-01-01 07:26:00	0
1900-01-01 07:27:00	0
1900-01-01 07:28:00	0
1900-01-01 07:29:00	0
1900-01-01 07:30:00	0
1900-01-01 07:31:00	0
1900-01-01 07:32:00	0
1900-01-01 07:33:00	0
1900-01-01 07:34:00	0
1900-01-01 07:35:00	0
1900-01-01 07:36:00	0
1900-01-01 07:37:00	0
1900-01-01 07:38:00	0
1900-01-01 07:39:00	0
1900-01-01 07:40:00	0
1900-01-01 07:41:00	0
1900-01-01 07:42:00	0
1900-01-01 07:43:00	0
1900-01-01 07:44:00	0
1900-01-01 07:45:00	0
1900-01-01 07:46:00	0
1900-01-01 07:47:00	0
1900-01-01 07:48:00	0
1900-01-01 07:49:00	0
1900-01-01 07:50:00	0
1900-01-01 07:51:00	0
1900-01-01 07:52:00	0
1900-01-01 07:53:00	0
1900-01-01 07:54:00	0
1900-01-01 07:55:00	0
1900-01-01 07:56:00	0
1900-01-01 07:57:00	0
1900-01-01 07:58:00	0
1900-01-01 07:59:00	0
1900-01-01 08:00:00	0
1900-01-01 08:01:00	0
1900-01-01 08:02:00	0
1900-01-01 08:03:00	0
1900-01-01 08:04:00	0
1900-01-01 08:05:00	0
1900-01-01 08:06:00	0
1900-01-01 08:07:00	0
1900-01-01 08:08:00	0
1900-01-01 08:09:00	0
1900-01-01 08:10:00	0
1900-01-01 08:11:00	0
1900-01-01 08:12:00	0
1900-01-01 08:13:00	0
1900-01-01 08:14:00	0
1900-01-01 08:15:00	0
1900-01-01 08:16:00	0
1900-01-01 08:17:00	0
1900-01-01 08:18:00	0
1900-01-01 08:19:00	0
1900-01-01 08:20:00	0
1900-01-01 08:21:00	0
1900-01-01 08:22:00	0
1900-01-01 08:23:00	0
1900-01-01 08:24:00	0
1900-01-01 08:25:00	0
1900-01-01 08:26:00	0
1900-01-01 08:27:00	0
1900-01-01 08:28:00	0
1900-01-01 08:29:00	0
1900-01-01 08:30:00	0
1900-01-01 08:31:00	0
1900-01-01 08:32:00	0
1900-01-01 08:33:00	0
1900-01-01 08:34:00	0
1900-01-01 08:35:00	0
1900-01-01 08:36:00	0
1900-01-01 08:37:00	0
1900-01-01 08:38:00	0
1900-01-01 08:39:00	0
1900-01-01 08:40:00	0
1900-01-01 08:41:00	0
1900-01-01 08:42:00	0
1900-01-01 08:43:00	0
1900-01-01 08:44:00	0
1900-01-01 08:45:00	0
1900-01-01 08:46:00	0
1900-01-01 08:47:00	0
1900-01-01 08:48:00	0
1900-01-01 08:49:00	0
1900-01-01 08:50:00	0
1900-01-01 08:51:00	0
1900-01-01 08:52:00	0
1900-01-01 08:53:00	0
1900-01-01 08:54:00	0
1900-01-01 08:55:00	0
1900-01-01 08:56:00	0
1900-01-01 08:57:00	0
1900-01-01 08:58:00	0
1900-01-01 08:59:00	0
1900-01-01 09:00:00	0
1900-01-01 09:01:00	0
1900-01-01 09:02:00	0
1900-01-01 09:03:00	0
1900-01-01 09:04:00	0
1900-01-01 09:05:00	0
1900-01-01 09:06:00	0
1900-01-01 09:07:00	0
1900-01-01 09:08:00	0
1900-01-01 09:09:00	0
1900-01-01 09:10:00	0
1900-01-01 09:11:00	0
1900-01-01 09:12:00	0
1900-01-01 09:13:00	0
1900-01-01 09:14:00	0
1900-01-01 09:15:00	0
1900-01-01 09:16:00	0
1900-01-01 09:17:00	0
1900-01-01 09:18:00	0
1900-01-01 09:19:00	0
1900-01-01 09:20:00	0
1900-01-01 09:21:00	0
1900-01-01 09:22:00	0
1900-01-01 09:23:00	0
1900-01-01 09:24:00	0
1900-01-01 09:25:00	0
1900-01-01 09:26:00	0
1900-01-01 09:27:00	0
1900-01-01 09:28:00	0
1900-01-01 09:29:00	0
1900-01-01 09:30:00	0
1900-01-01 09:31:00	0
1900-01-01 09:32:00	0
1900-01-01 09:33:00	0
1900-01-01 09:34:00	0
1900-01-01 09:35:00	0
1900-01-01 09:36:00	0
1900-01-01 09:37:00	0
1900-01-01 09:38:00	0
1900-01-01 09:39:00	0
1900-01-01 09:40:00	0
1900-01-01 09:41:00	0
1900-01-01 09:42:00	10.79
1900-01-01 09:43:00	0
1900-01-01 09:44:00	0
1900-01-01 09:45:00	0
1900-01-01 09:46:00	0
1900-01-01 09:47:00	0
1900-01-01 09:48:00	0
1900-01-01 09:49:00	0
1900-01-01 09:50:00	0
1900-01-01 09:51:00	0
1900-01-01 09:52:00	0
1900-01-01 09:53:00	0
1900-01-01 09:54:00	0
1900-01-01 09:55:00	0
1900-01-01 09:56:00	0
1900-01-01 09:57:00	0
1900-01-01 09:58:00	0
1900-01-01 09:59:00	0
1900-01-01 10:00:00	0
1900-01-01 10:01:00	0
1900-01-01 10:02:00	0
1900-01-01 10:03:00	0
1900-01-01 10:04:00	0
1900-01-01 10:05:00	0
1900-01-01 10:06:00	0
1900-01-01 10:07:00	0
1900-01-01 10:08:00	0
1900-01-01 10:09:00	0
1900-01-01 10:10:00	0
1900-01-01 10:11:00	0
1900-01-01 10:12:00	0
1900-01-01 10:13:00	0
1900-01-01 10:14:00	0
1900-01-01 10:15:00	0
1900-01-01 10:16:00	0
1900-01-01 10:17:00	0
1900-01-01 10:18:00	0
1900-01-01 10:19:00	0
1900-01-01 10:20:00	0
1900-01-01 10:21:00	0
1900-01-01 10:22:00	0
1900-01-01 10:23:00	0
1900-01-01 10:24:00	0
1900-01-01 10:25:00	0
1900-01-01 10:26:00	0
1900-01-01 10:27:00	0
1900-01-01 10:28:00	0
1900-01-01 10:29:00	0
1900-01-01 10:30:00	0
1900-01-01 10:31:00	0
1900-01-01 10:32:00	0
1900-01-01 10:33:00	0
1900-01-01 10:34:00	0
1900-01-01 10:35:00	0
1900-01-01 10:36:00	0
1900-01-01 10:37:00	0
1900-01-01 10:38:00	0
1900-01-01 10:39:00	0
1900-01-01 10:40:00	0
1900-01-01 10:41:00	0
1900-01-01 10:42:00	0
1900-01-01 10:43:00	0
1900-01-01 10:44:00	0
1900-01-01 10:45:00	0
1900-01-01 10:46:00	0
1900-01-01 10:47:00	0
1900-01-01 10:48:00	0
1900-01-01 10:49:00	0
1900-01-01 10:50:00	0
1900-01-01 10:51:00	0
1900-01-01 10:52:00	0
1900-01-01 10:53:00	0
1900-01-01 10:54:00	0
1900-01-01 10:55:00	0
1900-01-01 10:56:00	0
1900-01-01 10:57:00	0
1900-01-01 10:58:00	0
1900-01-01 10:59:00	0
1900-01-01 11:00:00	0
1900-01-01 11:01:00	0
1900-01-01 11:02:00	0
1900-01-01 11:03:00	0
1900-01-01 11:04:00	0
1900-01-01 11:05:00	0
1900-01-01 11:06:00	0
1900-01-01 11:07:00	0
1900-01-01 11:08:00	0
1900-01-01 11:09:00	0
1900-01-01 11:10:00	0
1900-01-01 11:11:00	0
1900-01-01 11:12:00	0
1900-01-01 11:13:00	0
1900-01-01 11:14:00	0
1900-01-01 11:15:00	3.58
1900-01-01 11:16:00	32.07
1900-01-01 11:17:00	0
1900-01-01 11:18:00	0
1900-01-01 11:19:00	0
1900-01-01 11:20:00	0
1900-01-01 11:21:00	0
1900-01-01 11:22:00	0
1900-01-01 11:23:00	0
1900-01-01 11:24:00	0
1900-01-01 11:25:00	0
1900-01-01 11:26:00	0
1900-01-01 11:27:00	0
1900-01-01 11:28:00	0
1900-01-01 11:29:00	0
1900-01-01 11:30:00	0
1900-01-01 11:31:00	0
1900-01-01 11:32:00	0
1900-01-01 11:33:00	0
1900-01-01 11:34:00	0
1900-01-01 11:35:00	0
1900-01-01 11:36:00	0
1900-01-01 11:37:00	0
1900-01-01 11:38:00	0
1900-01-01 11:39:00	0
1900-01-01 11:40:00	0
1900-01-01 11:41:00	0
1900-01-01 11:42:00	0
1900-01-01 11:43:00	0
1900-01-01 11:44:00	0
1900-01-01 11:45:00	0
1900-01-01 11:46:00	0
1900-01-01 11:47:00	0
1900-01-01 11:48:00	0
1900-01-01 11:49:00	0
1900-01-01 11:50:00	0
1900-01-01 11:51:00	0
1900-01-01 11:52:00	0
1900-01-01 11:53:00	0
1900-01-01 11:54:00	0
1900-01-01 11:55:00	0
1900-01-01 11:56:00	0
1900-01-01 11:57:00	0
1900-01-01 11:58:00	0
1900-01-01 11:59:00	0
1900-01-01 12:00:00	0
1900-01-01 12:01:00	17.35
1900-01-01 12:02:00	87.82
1900-01-01 12:03:00	16.21
1900-01-01 12:04:00	72.58
1900-01-01 12:05:00	46.56
1900-01-01 12:06:00	80.85
1900-01-01 12:07:00	29.94
1900-01-01 12:08:00	41.44
1900-01-01 12:09:00	17.79
1900-01-01 12:10:00	3.25
1900-01-01 12:11:00	40.88
1900-01-01 12:12:00	35.36
1900-01-01 12:13:00	0
1900-01-01 12:14:00	42.57
1900-01-01 12:15:00	0
1900-01-01 12:16:00	11.95
1900-01-01 12:17:00	29.42
1900-01-01 12:18:00	52.74
1900-01-01 12:19:00	89.27
1900-01-01 12:20:00	55.28
1900-01-01 12:21:00	35.51
1900-01-01 12:22:00	22.35
1900-01-01 12:23:00	47.64
1900-01-01 12:24:00	13.27
1900-01-01 12:25:00	12.28
1900-01-01 12:26:00	13.11
1900-01-01 12:27:00	16.7
1900-01-01 12:28:00	8.93
1900-01-01 12:29:00	30.2
1900-01-01 12:30:00	61.79
1900-01-01 12:31:00	64.75
1900-01-01 12:32:00	47.55
1900-01-01 12:33:00	0
1900-01-01 12:34:00	0
1900-01-01 12:35:00	0
1900-01-01 12:36:00	0
1900-01-01 12:37:00	17.04
1900-01-01 12:38:00	0
1900-01-01 12:39:00	53.9
1900-01-01 12:40:00	69.65
1900-01-01 12:41:00	86.41
1900-01-01 12:42:00	32.56
1900-01-01 12:43:00	0
1900-01-01 12:44:00	31.64
1900-01-01 12:45:00	22.89
1900-01-01 12:46:00	10.67
1900-01-01 12:47:00	59.96
1900-01-01 12:48:00	4.01
1900-01-01 12:49:00	3.28
1900-01-01 12:50:00	16.48
1900-01-01 12:51:00	53.72
1900-01-01 12:52:00	23.2
1900-01-01 12:53:00	67.32
1900-01-01 12:54:00	57.76
1900-01-01 12:55:00	35.12
1900-01-01 12:56:00	39.98
1900-01-01 12:57:00	17.94
1900-01-01 12:58:00	0
1900-01-01 12:59:00	18.64
1900-01-01 13:00:00	7.05
1900-01-01 13:01:00	48.6
1900-01-01 13:02:00	29.15
1900-01-01 13:03:00	21.98
1900-01-01 13:04:00	0
1900-01-01 13:05:00	50.92
1900-01-01 13:06:00	0
1900-01-01 13:07:00	0
1900-01-01 13:08:00	0
1900-01-01 13:09:00	0
1900-01-01 13:10:00	47.35
1900-01-01 13:11:00	60.01
1900-01-01 13:12:00	44.89
1900-01-01 13:13:00	0
1900-01-01 13:14:00	0
1900-01-01 13:15:00	70.3
1900-01-01 13:16:00	45.69
1900-01-01 13:17:00	20.91
1900-01-01 13:18:00	118.17
1900-01-01 13:19:00	35.03
1900-01-01 13:20:00	72.66
1900-01-01 13:21:00	119.8
1900-01-01 13:22:00	83.59
1900-01-01 13:23:00	37.68
1900-01-01 13:24:00	10.08
1900-01-01 13:25:00	21.31
1900-01-01 13:26:00	0
1900-01-01 13:27:00	0
1900-01-01 13:28:00	27.84
1900-01-01 13:29:00	57.15
1900-01-01 13:30:00	65.33
1900-01-01 13:31:00	0
1900-01-01 13:32:00	0
1900-01-01 13:33:00	0
1900-01-01 13:34:00	0
1900-01-01 13:35:00	0
1900-01-01 13:36:00	0
1900-01-01 13:37:00	0
1900-01-01 13:38:00	0
1900-01-01 13:39:00	0
1900-01-01 13:40:00	0
1900-01-01 13:41:00	0
1900-01-01 13:42:00	0
1900-01-01 13:43:00	0
1900-01-01 13:44:00	0
1900-01-01 13:45:00	0
1900-01-01 13:46:00	0
1900-01-01 13:47:00	0
1900-01-01 13:48:00	0
1900-01-01 13:49:00	0
1900-01-01 13:50:00	0
1900-01-01 13:51:00	0
1900-01-01 13:52:00	0
1900-01-01 13:53:00	0
1900-01-01 13:54:00	0
1900-01-01 13:55:00	0
1900-01-01 13:56:00	0
1900-01-01 13:57:00	0
1900-01-01 13:58:00	0
1900-01-01 13:59:00	0
1900-01-01 14:00:00	0
1900-01-01 14:01:00	0
1900-01-01 14:02:00	0
1900-01-01 14:03:00	18.18
1900-01-01 14:04:00	19.59
1900-01-01 14:05:00	0
1900-01-01 14:06:00	15.35
1900-01-01 14:07:00	22.24
1900-01-01 14:08:00	14.92
1900-01-01 14:09:00	20.67
1900-01-01 14:10:00	16.11
1900-01-01 14:11:00	67.73
1900-01-01 14:12:00	19.28
1900-01-01 14:13:00	32.88
1900-01-01 14:14:00	22
1900-01-01 14:15:00	51.35
1900-01-01 14:16:00	38.23
1900-01-01 14:17:00	98.97
1900-01-01 14:18:00	53.78
1900-01-01 14:19:00	101.29
1900-01-01 14:20:00	79.51
1900-01-01 14:21:00	80.31
1900-01-01 14:22:00	101.2
1900-01-01 14:23:00	24.85
1900-01-01 14:24:00	99.99
1900-01-01 14:25:00	3.55
1900-01-01 14:26:00	16.36
1900-01-01 14:27:00	70.66
1900-01-01 14:28:00	14.04
1900-01-01 14:29:00	6.85
1900-01-01 14:30:00	0
1900-01-01 14:31:00	30.34
1900-01-01 14:32:00	17.57
1900-01-01 14:33:00	12.56
1900-01-01 14:34:00	23.29
1900-01-01 14:35:00	44.77
1900-01-01 14:36:00	83.91
1900-01-01 14:37:00	15.59
1900-01-01 14:38:00	14.1
1900-01-01 14:39:00	29.98
1900-01-01 14:40:00	28.22
1900-01-01 14:41:00	0
1900-01-01 14:42:00	0
1900-01-01 14:43:00	0
1900-01-01 14:44:00	0
1900-01-01 14:45:00	0
1900-01-01 14:46:00	0
1900-01-01 14:47:00	0
1900-01-01 14:48:00	0
1900-01-01 14:49:00	0
1900-01-01 14:50:00	0
1900-01-01 14:51:00	0
1900-01-01 14:52:00	0
1900-01-01 14:53:00	0
1900-01-01 14:54:00	0
1900-01-01 14:55:00	0
1900-01-01 14:56:00	0
1900-01-01 14:57:00	0
1900-01-01 14:58:00	0
1900-01-01 14:59:00	0
1900-01-01 15:00:00	0
1900-01-01 15:01:00	0
1900-01-01 15:02:00	0
1900-01-01 15:03:00	0
1900-01-01 15:04:00	0
1900-01-01 15:05:00	0
1900-01-01 15:06:00	0
1900-01-01 15:07:00	0
1900-01-01 15:08:00	0
1900-01-01 15:09:00	40.94
1900-01-01 15:10:00	0
1900-01-01 15:11:00	0
1900-01-01 15:12:00	0
1900-01-01 15:13:00	0
1900-01-01 15:14:00	0
1900-01-01 15:15:00	0
1900-01-01 15:16:00	0
1900-01-01 15:17:00	0
1900-01-01 15:18:00	0
1900-01-01 15:19:00	0
1900-01-01 15:20:00	0
1900-01-01 15:21:00	0
1900-01-01 15:22:00	0
1900-01-01 15:23:00	0
1900-01-01 15:24:00	0
1900-01-01 15:25:00	0
1900-01-01 15:26:00	0
1900-01-01 15:27:00	0
1900-01-01 15:28:00	0
1900-01-01 15:29:00	0
1900-01-01 15:30:00	0
1900-01-01 15:31:00	0
1900-01-01 15:32:00	0
1900-01-01 15:33:00	0
1900-01-01 15:34:00	0
1900-01-01 15:35:00	0
1900-01-01 15:36:00	0
1900-01-01 15:37:00	0
1900-01-01 15:38:00	0
1900-01-01 15:39:00	0
1900-01-01 15:40:00	0
1900-01-01 15:41:00	0
1900-01-01 15:42:00	12.53
1900-01-01 15:43:00	48.7
1900-01-01 15:44:00	65.15
1900-01-01 15:45:00	38.42
1900-01-01 15:46:00	0
1900-01-01 15:47:00	53.97
1900-01-01 15:48:00	26.41
1900-01-01 15:49:00	14.97
1900-01-01 15:50:00	71.13
1900-01-01 15:51:00	21.09
1900-01-01 15:52:00	17.14
1900-01-01 15:53:00	69.79
1900-01-01 15:54:00	15.6
1900-01-01 15:55:00	77.78
1900-01-01 15:56:00	44.68
1900-01-01 15:57:00	16.47
1900-01-01 15:58:00	41.8
1900-01-01 15:59:00	23.68
1900-01-01 16:00:00	25.6
1900-01-01 16:01:00	7.63
1900-01-01 16:02:00	0
1900-01-01 16:03:00	42.81
1900-01-01 16:04:00	13.01
1900-01-01 16:05:00	0
1900-01-01 16:06:00	33.82
1900-01-01 16:07:00	11.56
1900-01-01 16:08:00	0
1900-01-01 16:09:00	0
1900-01-01 16:10:00	0
1900-01-01 16:11:00	0
1900-01-01 16:12:00	0
1900-01-01 16:13:00	0
1900-01-01 16:14:00	0
1900-01-01 16:15:00	0
1900-01-01 16:16:00	0
1900-01-01 16:17:00	0
1900-01-01 16:18:00	0
1900-01-01 16:19:00	0
1900-01-01 16:20:00	0
1900-01-01 16:21:00	0
1900-01-01 16:22:00	0
1900-01-01 16:23:00	0
1900-01-01 16:24:00	0
1900-01-01 16:25:00	0
1900-01-01 16:26:00	0
1900-01-01 16:27:00	0
1900-01-01 16:28:00	0
1900-01-01 16:29:00	0
1900-01-01 16:30:00	0
1900-01-01 16:31:00	0
1900-01-01 16:32:00	0
1900-01-01 16:33:00	0
1900-01-01 16:34:00	0
1900-01-01 16:35:00	0
1900-01-01 16:36:00	0
1900-01-01 16:37:00	0
1900-01-01 16:38:00	0
1900-01-01 16:39:00	0
1900-01-01 16:40:00	0
1900-01-01 16:41:00	0
1900-01-01 16:42:00	0
1900-01-01 16:43:00	0
1900-01-01 16:44:00	0
1900-01-01 16:45:00	0
1900-01-01 16:46:00	0
1900-01-01 16:47:00	3.34
1900-01-01 16:48:00	39.94
1900-01-01 16:49:00	0
1900-01-01 16:50:00	0
1900-01-01 16:51:00	0
1900-01-01 16:52:00	0
1900-01-01 16:53:00	0
1900-01-01 16:54:00	0
1900-01-01 16:55:00	0
1900-01-01 16:56:00	0
1900-01-01 16:57:00	0
1900-01-01 16:58:00	0
1900-01-01 16:59:00	0
1900-01-01 17:00:00	0
1900-01-01 17:01:00	0
1900-01-01 17:02:00	0
1900-01-01 17:03:00	0
1900-01-01 17:04:00	27.26
1900-01-01 17:05:00	56.25
1900-01-01 17:06:00	0
1900-01-01 17:07:00	36.44
1900-01-01 17:08:00	83.35
1900-01-01 17:09:00	35.16
1900-01-01 17:10:00	3.32
1900-01-01 17:11:00	49.55
1900-01-01 17:12:00	43.06
1900-01-01 17:13:00	19.38
1900-01-01 17:14:00	3.14
1900-01-01 17:15:00	15.36
1900-01-01 17:16:00	11.96
1900-01-01 17:17:00	42.91
1900-01-01 17:18:00	47.03
1900-01-01 17:19:00	13.55
1900-01-01 17:20:00	28.4
1900-01-01 17:21:00	65.56
1900-01-01 17:22:00	13.7
1900-01-01 17:23:00	48.59
1900-01-01 17:24:00	74.77
1900-01-01 17:25:00	20.35
1900-01-01 17:26:00	7.69
1900-01-01 17:27:00	27.41
1900-01-01 17:28:00	53.5
1900-01-01 17:29:00	4.37
1900-01-01 17:30:00	37.89
1900-01-01 17:31:00	10.39
1900-01-01 17:32:00	0
1900-01-01 17:33:00	12.79
1900-01-01 17:34:00	10.64
1900-01-01 17:35:00	35.13
1900-01-01 17:36:00	18.29
1900-01-01 17:37:00	47.48
1900-01-01 17:38:00	0
1900-01-01 17:39:00	0
1900-01-01 17:40:00	0
1900-01-01 17:41:00	0
1900-01-01 17:42:00	0
1900-01-01 17:43:00	0
1900-01-01 17:44:00	0
1900-01-01 17:45:00	0
1900-01-01 17:46:00	0
1900-01-01 17:47:00	0
1900-01-01 17:48:00	0
1900-01-01 17:49:00	0
1900-01-01 17:50:00	0
1900-01-01 17:51:00	0
1900-01-01 17:52:00	0
1900-01-01 17:53:00	0
1900-01-01 17:54:00	0
1900-01-01 17:55:00	0
1900-01-01 17:56:00	0
1900-01-01 17:57:00	0
1900-01-01 17:58:00	0
1900-01-01 17:59:00	0
1900-01-01 18:00:00	0
1900-01-01 18:01:00	0
1900-01-01 18:02:00	0
1900-01-01 18:03:00	0
1900-01-01 18:04:00	0
1900-01-01 18:05:00	0
1900-01-01 18:06:00	0
1900-01-01 18:07:00	0
1900-01-01 18:08:00	0
1900-01-01 18:09:00	0
1900-01-01 18:10:00	0
1900-01-01 18:11:00	0
1900-01-01 18:12:00	0
1900-01-01 18:13:00	0
1900-01-01 18:14:00	0
1900-01-01 18:15:00	0
1900-01-01 18:16:00	0
1900-01-01 18:17:00	0
1900-01-01 18:18:00	0
1900-01-01 18:19:00	0
1900-01-01 18:20:00	0
1900-01-01 18:21:00	0
1900-01-01 18:22:00	0
1900-01-01 18:23:00	0
1900-01-01 18:24:00	0
1900-01-01 18:25:00	0
1900-01-01 18:26:00	0
1900-01-01 18:27:00	0
1900-01-01 18:28:00	0
1900-01-01 18:29:00	0
1900-01-01 18:30:00	0
1900-01-01 18:31:00	0
1900-01-01 18:32:00	0
1900-01-01 18:33:00	20.05
1900-01-01 18:34:00	40.91
1900-01-01 18:35:00	88.31
1900-01-01 18:36:00	3.37
1900-01-01 18:37:00	0
1900-01-01 18:38:00	0
1900-01-01 18:39:00	0
1900-01-01 18:40:00	0
1900-01-01 18:41:00	0
1900-01-01 18:42:00	0
1900-01-01 18:43:00	0
1900-01-01 18:44:00	0
1900-01-01 18:45:00	0
1900-01-01 18:46:00	0
1900-01-01 18:47:00	0
1900-01-01 18:48:00	0
1900-01-01 18:49:00	0
1900-01-01 18:50:00	0
1900-01-01 18:51:00	0
1900-01-01 18:52:00	0
1900-01-01 18:53:00	0
1900-01-01 18:54:00	0
1900-01-01 18:55:00	0
1900-01-01 18:56:00	0
1900-01-01 18:57:00	0
1900-01-01 18:58:00	0
1900-01-01 18:59:00	0
1900-01-01 19:00:00	33.83
1900-01-01 19:01:00	7.33
1900-01-01 19:02:00	0
1900-01-01 19:03:00	0
1900-01-01 19:04:00	69.33
1900-01-01 19:05:00	10.07
1900-01-01 19:06:00	13.25
1900-01-01 19:07:00	0
1900-01-01 19:08:00	0
1900-01-01 19:09:00	0
1900-01-01 19:10:00	8.13
1900-01-01 19:11:00	0
1900-01-01 19:12:00	18.28
1900-01-01 19:13:00	18.23
1900-01-01 19:14:00	38.61
1900-01-01 19:15:00	66.68
1900-01-01 19:16:00	9.19
1900-01-01 19:17:00	17.2
1900-01-01 19:18:00	14.62
1900-01-01 19:19:00	0
1900-01-01 19:20:00	6.22
1900-01-01 19:21:00	11.01
1900-01-01 19:22:00	7.1
1900-01-01 19:23:00	54.48
1900-01-01 19:24:00	20.26
1900-01-01 19:25:00	38.97
1900-01-01 19:26:00	19.21
1900-01-01 19:27:00	0
1900-01-01 19:28:00	11.57
1900-01-01 19:29:00	13.47
1900-01-01 19:30:00	26.66
1900-01-01 19:31:00	24.28
1900-01-01 19:32:00	26.81
1900-01-01 19:33:00	9.29
1900-01-01 19:34:00	77.08
1900-01-01 19:35:00	14.46
1900-01-01 19:36:00	3.25
1900-01-01 19:37:00	0
1900-01-01 19:38:00	45.77
1900-01-01 19:39:00	23.86
1900-01-01 19:40:00	22.65
1900-01-01 19:41:00	65.52
1900-01-01 19:42:00	11.33
1900-01-01 19:43:00	8.93
1900-01-01 19:44:00	54.18
1900-01-01 19:45:00	18.79
1900-01-01 19:46:00	0
1900-01-01 19:47:00	20.59
1900-01-01 19:48:00	0
1900-01-01 19:49:00	49.93
1900-01-01 19:50:00	12.17
1900-01-01 19:51:00	6.47
1900-01-01 19:52:00	12.53
1900-01-01 19:53:00	30.4
1900-01-01 19:54:00	42.4
1900-01-01 19:55:00	9.9
1900-01-01 19:56:00	8.92
1900-01-01 19:57:00	0
1900-01-01 19:58:00	0
1900-01-01 19:59:00	0
1900-01-01 20:00:00	0
1900-01-01 20:01:00	0
1900-01-01 20:02:00	0
1900-01-01 20:03:00	0
1900-01-01 20:04:00	10.24
1900-01-01 20:05:00	43.03
1900-01-01 20:06:00	0
1900-01-01 20:07:00	0
1900-01-01 20:08:00	0
1900-01-01 20:09:00	0
1900-01-01 20:10:00	0
1900-01-01 20:11:00	0
1900-01-01 20:12:00	0
1900-01-01 20:13:00	0
1900-01-01 20:14:00	0
1900-01-01 20:15:00	0
1900-01-01 20:16:00	0
1900-01-01 20:17:00	0
1900-01-01 20:18:00	0
1900-01-01 20:19:00	0
1900-01-01 20:20:00	0
1900-01-01 20:21:00	0
1900-01-01 20:22:00	0
1900-01-01 20:23:00	0
1900-01-01 20:24:00	0
1900-01-01 20:25:00	0
1900-01-01 20:26:00	0
1900-01-01 20:27:00	0
1900-01-01 20:28:00	0
1900-01-01 20:29:00	0
1900-01-01 20:30:00	0
1900-01-01 20:31:00	0
1900-01-01 20:32:00	0
1900-01-01 20:33:00	0
1900-01-01 20:34:00	0
1900-01-01 20:35:00	0
1900-01-01 20:36:00	0
1900-01-01 20:37:00	0
1900-01-01 20:38:00	0
1900-01-01 20:39:00	0
1900-01-01 20:40:00	0
1900-01-01 20:41:00	0
1900-01-01 20:42:00	0
1900-01-01 20:43:00	0
1900-01-01 20:44:00	0
1900-01-01 20:45:00	0
1900-01-01 20:46:00	0
1900-01-01 20:47:00	0
1900-01-01 20:48:00	0
1900-01-01 20:49:00	0
1900-01-01 20:50:00	0
1900-01-01 20:51:00	0
1900-01-01 20:52:00	0
1900-01-01 20:53:00	0
1900-01-01 20:54:00	0
1900-01-01 20:55:00	0
1900-01-01 20:56:00	0
1900-01-01 20:57:00	0
1900-01-01 20:58:00	0
1900-01-01 20:59:00	0
1900-01-01 21:00:00	0
1900-01-01 21:01:00	0
1900-01-01 21:02:00	0
1900-01-01 21:03:00	0
1900-01-01 21:04:00	0
1900-01-01 21:05:00	0
1900-01-01 21:06:00	0
1900-01-01 21:07:00	0
1900-01-01 21:08:00	58.29
1900-01-01 21:09:00	56.06
1900-01-01 21:10:00	28.47
1900-01-01 21:11:00	16.18
1900-01-01 21:12:00	110.84
1900-01-01 21:13:00	184.29
1900-01-01 21:14:00	0
1900-01-01 21:15:00	15.03
1900-01-01 21:16:00	27.53
1900-01-01 21:17:00	74.42
1900-01-01 21:18:00	13.58
1900-01-01 21:19:00	35.8
1900-01-01 21:20:00	29.8
1900-01-01 21:21:00	7.23
1900-01-01 21:22:00	6.95
1900-01-01 21:23:00	10.1
1900-01-01 21:24:00	26.68
1900-01-01 21:25:00	19.93
1900-01-01 21:26:00	16.38
1900-01-01 21:27:00	25.9
1900-01-01 21:28:00	3.25
1900-01-01 21:29:00	27.77
1900-01-01 21:30:00	13.19
1900-01-01 21:31:00	39.15
1900-01-01 21:32:00	0
1900-01-01 21:33:00	8.76
1900-01-01 21:34:00	22.01
1900-01-01 21:35:00	31.79
1900-01-01 21:36:00	18.76
1900-01-01 21:37:00	14.82
1900-01-01 21:38:00	43.7
1900-01-01 21:39:00	45.83
1900-01-01 21:40:00	20.63
1900-01-01 21:41:00	0
1900-01-01 21:42:00	0
1900-01-01 21:43:00	29.95
1900-01-01 21:44:00	68.83
1900-01-01 21:45:00	44.13
1900-01-01 21:46:00	17.8
1900-01-01 21:47:00	3
1900-01-01 21:48:00	59.57
1900-01-01 21:49:00	37.5
1900-01-01 21:50:00	0
1900-01-01 21:51:00	21.1
1900-01-01 21:52:00	45.22
1900-01-01 21:53:00	70.65
1900-01-01 21:54:00	27.18
1900-01-01 21:55:00	11.14
1900-01-01 21:56:00	17.08
1900-01-01 21:57:00	8.71
1900-01-01 21:58:00	0
1900-01-01 21:59:00	22.82
1900-01-01 22:00:00	0
1900-01-01 22:01:00	0
1900-01-01 22:02:00	0
1900-01-01 22:03:00	6.03
1900-01-01 22:04:00	13.41
1900-01-01 22:05:00	49.28
1900-01-01 22:06:00	23.39
1900-01-01 22:07:00	4.04
1900-01-01 22:08:00	10.04
1900-01-01 22:09:00	85.66
1900-01-01 22:10:00	0
1900-01-01 22:11:00	34.74
1900-01-01 22:12:00	27.72
1900-01-01 22:13:00	33.48
1900-01-01 22:14:00	38.25
1900-01-01 22:15:00	38.77
1900-01-01 22:16:00	9.23
1900-01-01 22:17:00	0
1900-01-01 22:18:00	47.69
1900-01-01 22:19:00	19.28
[truncated: 39,584 more rows]

[truncated: 7 more sheets: fig.2C, fig.2D_cosinor_model, fig.2D_upper_panel_activity_dat, fig.2D_lower_panel_activity_dat, fig.2E, fig.3A, fig.4A]
